# Supplementary material for: Balanced gene expression of homeologs suggests strong dosage sensitivity and gene longevity after paleopolyploidies in angiosperms
Source: Plant Cell. Author manuscript; Available in PMC 2025 Apr 3. (PMC7616505; doi:10.1093/plcell/koae227)
Supplement: Supplementary Tables [file EMS198101-supplement-Supplementary_Tables.xlsx]

## Sheet: S1
Supplementary Table S1. The genome assembly and annotation information of Nymphaea, Nelumbo and Acorus.
Species	Base chromosome number	Total assembly size	Proprotion of total length anchored to chromosomes by Hi-C	BUSCO score	No. of annotated genes	Link of genome annotations
Nymphaea colorata	n=14	409.15 Mb	0.9258	0.944	31475	https://ngdc.cncb.ac.cn/gwh/Assembly/651/show
Nelumbo nucifera	n=8	808.0 Mb	0.99028	0.946	34233	https://figshare.com/articles/dataset/Gene_annotations_for_Nelumbo_nucifera_in_article_DOI_10_1093_plphys_kiac522/25939900
Acorus tatarinowii	n=12	415.18 Mb	0.91222	0.924	28241	https://ftp.cngb.org/pub/CNSA/data4/CNP0001708/CNS0456199/CNA0036157/

## Sheet: S2
Supplementary Table S2. Summary of homoeolog pairs with putative orthologs (OGs) and OGs retaining WGD duplicates between Nymphaea, Nelumbo and Acorus. WGD, whole-genome duplication.
Species	No. of homeolog pairs	w/ OG in Nelumbo	w/ OGs retaining homeolog in Nelumbo	w/ OG in Acorus	w/ OGs retaining homeolog in Acorus	w/ OG in Nymphaea	w/ OGs retaining homeolog in Nymphaea
Nelumbo	5018	n.a.	n.a.	4406	2026	4308	1370
Acorus	3631	3119	1932	n.a.	n.a.	2954	926
Nymphaea	2442	1754	1125	1597	709	n.a.	n.a.

## Sheet: S3
Supplementary Table S3. The RNA-seq information of different tissues from Nelumbo, Nymphaea and Acorus.
Nelumbo									Nymphaea								Acorus
Tiusse	Sample Name	Library Strategy	Library layout	Sample accession	Run Accesion	Project Accession	Total Reads	Mapping rate of reads	Tiusse	Library Strategy	Library layout	Sample Name	Run Accesion	Project Accession	Total Reads	Mapping rate of reads	Tiusse	Library Strategy	Library layout	Sample Accesion	Run Accesion	Project Accession	Total Reads	Mapping rate of reads
Leaf	CA-l-1	RNA-seq	Single	SAMN02044768	SRR830399	PRJNA196884	75029712	0.8695	Petal	RNA-seq	Paired	SAMC073140	CRR058581	CRX052861	48076948	0.6978	OldLeaf	RNA-seq	Paired	CNS0456193	CNR0454765	CNP0001708	46345856	0.9092
	CA-l-2	RNA-seq	Single	SAMN02044769	SRR831069	PRJNA196884	60031471	0.9262	Sepal	RNA-seq	Paired	SAMC073139	CRR058580	CRX052860	50836724	0.7016	YounfLeaf	RNA-seq	Paired	CNS0456194	CNR0454766	CNP0001708	47955909	0.9258
	CA-l-3	RNA-seq	Single	SAMN02044770	SRR831070	PRJNA196884	46075929	0.926	Stamen	RNA-seq	Paired	SAMC073138	CRR058579	CRX052859	48812801	0.6874	Root	RNA-seq	Paired	CNS0456195	CNR0454767	CNP0001708	46405704	0.9421
	CA-l-4	RNA-seq	Single	SAMN02044771	SRR831071	PRJNA196884	56456151	0.9247	Carpel	RNA-seq	Paired	SAMC073137	CRR058578	CRX052858	47540451	0.679	Leaf	RNA-seq	Paired	SAMN11382469	SRR9644796	PRJNA549356	75467971	0.8237
	CA-l-5	RNA-seq	Single	SAMN02044772	SRR831072	PRJNA196884	54204723	0.9206	Juvenile_leafstalk	RNA-seq	Paired	SAMC073136	CRR058577	CRX052857	53376396	0.9343	Rhizome	RNA-seq	Paired	SAMN11382468	SRR9644797	PRJNA549356	73329611	0.8207
Petiole	CA-p-1	RNA-seq	Single	SAMN02044783	SRR831088	PRJNA196884	11645861	0.9076	Juvenile_leaf	RNA-seq	Paired	SAMC073135	CRR058576	CRX052856	54226428	0.9335
	CA-p-2	RNA-seq	Single	SAMN02044784	SRR831089	PRJNA196884	52537714	0.9261	Juvenile_flower	RNA-seq	Paired	SAMC073134	CRR058575	CRX052855	70413258	0.9399
	CA-p-3	RNA-seq	Single	SAMN02044785	SRR831090	PRJNA196884	43623075	0.9245	Mature_leafstalk	RNA-seq	Paired	SAMC073133	CRR058574	CRX052854	68980737	0.9352
	CA-p-4	RNA-seq	Single	SAMN02044786	SRR831167	PRJNA196884	46090104	0.9197	Mature_leaf	RNA-seq	Paired	SAMC073132	CRR058573	CRX053381	59155183	0.9641
	CA-p-5	RNA-seq	Single	SAMN02044787	SRR831168	PRJNA196884	46386692	0.9227
Apical meristem	CA-a-1	RNA-seq	Paired	SAMN02044788	SRR831190	PRJNA196884	41837799	0.945
Rhizome elongation zone	CA-e-1	RNA-seq	Paired	SAMN02044789	SRR831693	PRJNA196884	48171699	0.9492
Rhizome internode	CA-i-1	RNA-seq	Single	SAMN02044773	SRR831082	PRJNA196884	59647209	0.9665
	CA-i-2	RNA-seq	Paired	SAMN02044774	SRR831083	PRJNA196884	49668297	0.9643
	CA-i-3	RNA-seq	Paired	SAMN02044775	SRR831084	PRJNA196884	32909312	0.9531
	CA-i-4	RNA-seq	Paired	SAMN02044776	SRR831086	PRJNA196884	26857495	0.9641
	CA-i-5	RNA-seq	Paired	SAMN02044777	SRR831087	PRJNA196884	11293763	0.9236
Root	CA-r-1	RNA-seq	Paired	SAMN02044778	SRR831169	PRJNA196884	36355997	0.9372
	CA-r-2	RNA-seq	Paired	SAMN02044779	SRR831170	PRJNA196884	40502477	0.9218
	CA-r-3	RNA-seq	Paired	SAMN02044780	SRR831171	PRJNA196884	46852938	0.9284
	CA-r-4	RNA-seq	Paired	SAMN02044781	SRR831172	PRJNA196884	41711587	0.9416
	CA-r-5	RNA-seq	Paired	SAMN02044782	SRR831173	PRJNA196884	53459548	0.9311
Petal	CA-pe-1	RNA-seq	Paired	SAMN09862531	SRR8169126	PRJNA503979	59645589	0.9333
	CA-pe-2	RNA-seq	Paired	SAMN09862531	SRR8169126	PRJNA503979	54674128	0.9314
Immature receptacle	CA-ir-1	RNA-seq	Paired	SAMN09862532	SRR8169125	PRJNA503979	67220663	0.933
	CA-ir-2	RNA-seq	Paired	SAMN09862532	SRR8169125	PRJNA503979	55909688	0.9602
Unpollinated carpel	CA-unpc-1	RNA-seq	Paired	SAMN09862533	SRR8169124	PRJNA503979	52610670	0.9587
	CA-unpc-2	RNA-seq	Paired	SAMN09862533	SRR8169124	PRJNA503979	54354561	0.9569
Immature stamen	CA-is-1	RNA-seq	Paired	SAMN09862534	SRR8169123	PRJNA503979	62098997	0.9687
	CA-is-2	RNA-seq	Paired	SAMN09862534	SRR8169123	PRJNA503979	73580894	0.964
Mature receptacle	CA-mr-1	RNA-seq	Paired	SAMN09862535	SRR8169129	PRJNA503979	51659337	0.9581
	CA-mr-2	RNA-seq	Paired	SAMN09862535	SRR8169129	PRJNA503979	66538435	0.9606
Pollinated carpel	CA-pc-1	RNA-seq	Paired	SAMN09862536	SRR8169128	PRJNA503979	69656960	0.9602
	CA-pc-2	RNA-seq	Paired	SAMN09862536	SRR8169128	PRJNA503979	57971234	0.9523
Mature stamen	CA-ms-1	RNA-seq	Paired	SAMN09862537	SRR8169127	PRJNA503979	64779516	0.9585
	CA-ms-2	RNA-seq	Paired	SAMN09862537	SRR8169127	PRJNA503979	63907688	0.9578
DAP6 seed coat	CA-sc-6-1	RNA-seq	Paired	SAMN10081278	SRR7880135	PRJNA492157	52773221	0.9546
	CA-sc-6-2	RNA-seq	Paired	SAMN10081278	SRR7880135	PRJNA492157	49490565	0.944
	CA-sc-6-3	RNA-seq	Paired	SAMN10081278	SRR7880135	PRJNA492157	50008489	0.9476
DAP12 seed coat	CA-sc-12-1	RNA-seq	Paired	SAMN10081279	SRR7880134	PRJNA492157	27931849	0.9273
	CA-sc-12-2	RNA-seq	Paired	SAMN10081279	SRR7880134	PRJNA492157	23115914	0.9288
	CA-sc-12-3	RNA-seq	Paired	SAMN10081279	SRR7880134	PRJNA492157	23668427	0.9449
DAP18 seed coat	CA-sc-18-1	RNA-seq	Paired	SAMN10081280	SRR7880133	PRJNA492157	23381045	0.9013
	CA-sc-18-2	RNA-seq	Paired	SAMN10081280	SRR7880133	PRJNA492157	22584792	0.9267
	CA-sc-18-3	RNA-seq	Paired	SAMN10081280	SRR7880133	PRJNA492157	26219282	0.9355
DAP9 cotyledon	CA-c-9-1	RNA-seq	Paired	SAMN08193756	SRR6432938	PRJNA428028	57661691	0.9485
	CA-c-9-2	RNA-seq	Paired	SAMN08193756	SRR6432938	PRJNA428028	55625285	0.9473
	CA-c-9-3	RNA-seq	Paired	SAMN08193756	SRR6432938	PRJNA428028	57786354	0.9429
DAP12 cotyledon	CA-c-12-1	RNA-seq	Paired	SAMN08193757	SRR6432941	PRJNA428028	53691333	0.9493
	CA-c-12-2	RNA-seq	Paired	SAMN08193757	SRR6432941	PRJNA428028	59612946	0.9442
	CA-c-12-3	RNA-seq	Paired	SAMN08193757	SRR6432941	PRJNA428028	56405397	0.95
DAP15 cotyledon	CA-c-15-1	RNA-seq	Paired	SAMN08193758	SRR6432942	PRJNA428028	60342175	0.9433
	CA-c-15-2	RNA-seq	Paired	SAMN08193758	SRR6432942	PRJNA428028	56233794	0.9519
	CA-c-15-3	RNA-seq	Paired	SAMN08193758	SRR6432942	PRJNA428028	54069743	0.9493

## Sheet: S4
Supplementary Table S4. The Pearson correlations of RFPKM between tissues in each species. Average RFPKM : the average of RFPKM across all tissues; FPKM, fragments per kilobase of exon model per million mapped fragments; r: correlation coefficient; df, degree of freedom.
Nelumbo						Nymphaea						Acorus
RFPKM in Tissues 1	RFPKM in Tissues 2	r	p-value	t	df	RFPKM in Tissues 1	RFPKM in Tissues 2	r	p-value	t	df	RFPKM in Tissues 1	RFPKM in Tissues 2	r	p-value	t	df
Leaf	Petiole	0.696689	0	67.3684	4812	Petal	Sepal	0.791194	0	57.5669	1980	Old Leaf	Young Leaf	0.791361	0	74.325	4503
	Apical meristem	0.50707	1.03903e-307	40.4656	4731		Stamen	0.705004	1.20436e-297	44.2225	1979		Root	0.547748	4.70441e-243	41.0696	4404
	Rhizome elongation zone	0.514229	7.04241171582113e-320	41.3708	4761		Carpel	0.678976	4.87397e-268	41.1525	1980		Leaf (SRR9644796)	0.572995	8.08592e-266	38.9971	4276
	Rhizome internode	0.569684	0	47.798	4755		Juvenile_leafstalk	0.585606	3.64534e-181	32	1962		Rhizome (SRR9644797)	0.481249	1.85829e-182	30.5323	4516
	Root	0.558481	0	46.7613	4824		Juvenile_leaf	0.534035	7.97989e-146	28.0355	1970		Average RFPKM	0.852879	0	92.824	3229
	Petal	0.503043	1.04019e-305	40.2751	4788		Juvenile_flower	0.576198	5.24908e-175	31.3068	1972	Young Leaf	R_Root	0.53219	1.60406e-231	35.3921	3170
	Immature receptacle	0.513368	1.26480805335359e-321	41.4713	4806		Mature_leafstalk	0.583879	2.56013e-177	31.6286	1934		Leaf (SRR9644796)	0.539528	3.25371e-233	35.6261	3091
	Unpollinated carpel	0.497222	1.28134e-298	39.721	4804		Mature_leaf	0.539161	1.30683e-148	28.3636	1963		Rhizome (SRR9644797)	0.474992	4.89418e-181	30.6292	3220
	Immature stamen	0.388022	4.27283e-171	29.0618	4765		Average RFPKM	0.825315	0	65.56	2012		Average RFPKM	0.836781	0	87.365	3268
	Mature receptacle	0.51273	6.7390554092746e-321	41.4144	4809	Sepal	Stamen	0.71541	2.82712430849865e-313	45.7563	1997	Root	Leaf (SRR9644796)	0.498143	4.3137e-192	31.8056	3065
	Pollinated carpel	0.498811	7.13544e-302	39.9605	4821		Carpel	0.719309	1.06243876481702e-319	46.3757	2006		Rhizome (SRR9644797)	0.489377	2.47721e-193	31.8137	3214
	Mature stamen	0.423374	4.28243e-208	32.3704	4798		Juvenile_leafstalk	0.596566	1.97388e-192	33.1676	1991		Average RFPKM	0.769363	0	68.48	3233
	DAP6 seed coat	0.500016	7.27335e-304	40.1099	4826		Juvenile_leaf	0.576002	5.77189e-177	31.4807	1996	Leaf (SRR9644796)	Rhizome (SRR9644797)	0.587186	2.51779e-288	40.4869	3115
	DAP12 seed coat	0.534564	0	43.7312	4780		Juvenile_flower	0.622672	4.16821e-215	35.5698	1998		Average RFPKM	0.802741	0	75.288	3128
	DAP18 seed coat	0.565276	0	47.3577	4776		Mature_leafstalk	0.657724	1.77184e-243	38.6569	1960	Rhizome (SRR9644797)	Average RFPKM	0.761686	0	67.693	3316
	DAP9 cotyledon	0.456439	6.21684e-243	35.3296	4743		Mature_leaf	0.583362	2.86491e-182	32.0643	1993
	DAP12 cotyledon	0.44578	2.00324e-233	34.5168	4804		Average RFPKM	0.859199	0	76.015	2049
	DAP15 cotyledon	0.437543	0	33.5325	4749	Stamen	Carpel	0.642319	5.04434e-234	37.5353	2006
	Average RFPKM	0.715549	0	71.4162	4861		Juvenile_leafstalk	0.541627	5.92214e-152	28.7138	1986
Petiole	Apical meristem	0.509313	5.34056536803465e-311	40.7156	4733		Juvenile_leaf	0.506593	1.5812e-130	26.2308	1993
	Rhizome elongation zone	0.535785	0	43.7978	4764		Juvenile_flower	0.582923	5.13163e-183	32.124	2005
	Rhizome internode	0.64968	0	59.0423	4773		Mature_leafstalk	0.538464	1.22773e-147	28.2614	1956
	Root	0.561643	0	47.2208	4839		Mature_leaf	0.51177	1.27434e-132	26.4931	1978
	Petal	0.54859	0	45.4063	4789		Average RFPKM	0.790577	0	58.368	2044
	Immature receptacle	0.516437	0	41.8091	4806	Carpel	Juvenile_leafstalk	0.578019	3.99347e-178	31.6143	1992
	Unpollinated carpel	0.500243	3.0362e-303	40.0718	4811		Juvenile_leaf	0.526977	2.4279e-143	27.7161	1998
	Immature stamen	0.400434	8.54014e-183	30.1403	4757		Juvenile_flower	0.62287	3.90282e-216	35.6595	2006
	Mature receptacle	0.534321	0	43.8175	4805		Mature_leafstalk	0.60542	3.62522e-196	33.6418	1956
	Pollinated carpel	0.522457	0	42.553	4823		Mature_leaf	0.521494	2.82337e-139	27.2576	1989
	Mature stamen	0.438818	5.17864e-225	33.8161	4795		Average RFPKM	0.809909	0	62.533	2051
	DAP6 seed coat	0.486818	1.07911e-285	38.7084	4824	Juvenile_leafstalk	Juvenile_leaf	0.735166	0	48.7299	2019
	DAP12 seed coat	0.534318	0	43.735	4787		Juvenile_flower	0.597186	5.36706e-196	33.4871	2023
	DAP18 seed coat	0.579696	0	49.2019	4783		Mature_leafstalk	0.687602	7.40633e-277	42.0855	1975
	DAP9 cotyledon	0.464481	1.27579e-252	36.1214	4743		Mature_leaf	0.645906	5.37352e-237	37.8564	2002
	DAP12 cotyledon	0.469681	1.33857e-262	36.8935	4809		Average RFPKM	0.82184	0	65.314	2050
	DAP15 cotyledon	0.47128	1.87672e-261	36.8307	4751	Juvenile_leaf	Juvenile_flower	0.583965	1.24036e-185	32.3714	2025
	Average RFPKM	0.736865	0	76.0564	4869		Mature_leafstalk	0.618019	2.97243e-209	34.9889	1981
Apical meristem	Rhizome elongation zone	0.854512	0	113.726	4779		Mature_leaf	0.744643	0	50.0545	2013
	Rhizome internode	0.46513	1.681e-250	35.9755	4688		Average RFPKM	0.802364	0	60.898	2052
	Root	0.553777	0	45.9522	4774	Juvenile_flower	Mature_leafstalk	0.610704	3.86589e-203	34.3348	1982
	Petal	0.470156	3.09745e-259	36.6599	4736		Mature_leaf	0.56392	1.30396e-169	30.6448	2014
	Immature receptacle	0.5322	0	43.402	4767		Average RFPKM	0.793599	0	59.429	2076
	Unpollinated carpel	0.598091	0	51.5582	4773	Mature_leafstalk	Mature_leaf	0.675053	9.20172e-263	40.6323	1972
	Immature stamen	0.353516	3.24727e-139	25.9804	4726		Average RFPKM	0.82264	0	64.706	2000
	Mature receptacle	0.543596	0	44.753	4775	Mature_leaf	Average RFPKM	0.799226	0	60.237	2052
	Pollinated carpel	0.610018	0	53.2254	4780
	Mature stamen	0.383467	1.11189e-166	28.6493	4761
	DAP6 seed coat	0.51745	0	41.8118	4781
	DAP12 seed coat	0.532272	0	43.2688	4736
	DAP18 seed coat	0.509578	3.92083626126437e-310	40.6624	4714
	DAP9 cotyledon	0.627171	0	55.4726	4746
	DAP12 cotyledon	0.606751	0	52.779	4781
	DAP15 cotyledon	0.588729	0	50.17	4745
	Average RFPKM	0.761144	0	81.4329	4815
Rhizome elongation zone	Rhizome internode	0.480393	2.92353e-271	37.6306	4720
	Root	0.596523	0	51.547	4810
	Petal	0.484433	1.95737e-279	38.2486	4771
	Immature receptacle	0.542219	0	44.7088	4800
	Unpollinated carpel	0.604949	0	52.6523	4803
	Immature stamen	0.366077	1.06334e-150	27.1179	4752
	Mature receptacle	0.57022	0	48.1356	4809
	Pollinated carpel	0.621998	0	55.1036	4812
	Mature stamen	0.400535	3.45987e-184	30.2569	4791
	DAP6 seed coat	0.526907	0	43.0093	4813
	DAP12 seed coat	0.554597	0	46.0118	4766
	DAP18 seed coat	0.530581	0	43.15	4752
	DAP9 cotyledon	0.618574	0	54.3041	4758
	DAP12 cotyledon	0.608954	0	53.2441	4810
	DAP15 cotyledon	0.589926	0	50.4483	4768
	Average RFPKM	0.777025	0	85.9491	4848
Rhizome internode	Root	0.574803	0	48.6464	4796
	Petal	0.554877	0	46.0308	4763
	Immature receptacle	0.479787	8.13474e-273	37.7318	4761
	Unpollinated carpel	0.465923	2.41388e-255	36.3334	4761
	Immature stamen	0.42672	1.06289e-208	32.447	4729
	Mature receptacle	0.48267	5.90056e-277	38.0551	4768
	Pollinated carpel	0.473903	2.36587e-266	37.208	4780
	Mature stamen	0.466918	7.73482e-257	36.4517	4766
	DAP6 seed coat	0.488182	2.83673e-285	38.6974	4786
	DAP12 seed coat	0.515925	3.97228779256362e-321	41.478	4743
	DAP18 seed coat	0.584028	0	49.5294	4739
	DAP9 cotyledon	0.458401	1.57217e-243	35.3942	4709
	DAP12 cotyledon	0.452311	1.18629e-239	35.0451	4775
	DAP15 cotyledon	0.450775	1.23493e-234	34.6573	4710
	Average RFPKM	0.708342	0	69.7199	4827
Root	Petal	0.501163	7.53959e-306	40.2577	4832
	Immature receptacle	0.48878	4.17353e-290	39.0341	4854
	Unpollinated carpel	0.507778	5.34486144458811e-317	41.0865	4859
	Immature stamen	0.378716	4.43398e-164	28.3913	4814
	Mature receptacle	0.493552	9.6104e-297	39.5453	4856
	Pollinated carpel	0.519901	0	42.4947	4875
	Mature stamen	0.41319	1.32648e-199	31.6119	4854
	DAP6 seed coat	0.504171	3.71180958395419e-313	40.7825	4880
	DAP12 seed coat	0.51656	0	41.8618	4815
	DAP18 seed coat	0.551212	0	45.7893	4804
	DAP9 cotyledon	0.521753	0	42.364	4798
	DAP12 cotyledon	0.502464	2.44920772977094e-310	40.5727	4874
	DAP15 cotyledon	0.494919	2.85044e-295	39.4648	4801
	Average RFPKM	0.719617	0	72.8183	4937
Petal	Immature receptacle	0.545509	0	45.2915	4842
	Unpollinated carpel	0.509067	1.97673886264758e-317	41.1337	4837
	Immature stamen	0.511271	1.02514668986892e-318	41.2504	4808
	Mature receptacle	0.592028	0	51.1327	4845
	Pollinated carpel	0.531681	0	43.7007	4846
	Mature stamen	0.587962	0	50.5741	4841
	DAP6 seed coat	0.492483	4.93208e-295	39.416	4852
	DAP12 seed coat	0.518349	0	41.9418	4788
	DAP18 seed coat	0.583692	0	49.7414	4788
	DAP9 cotyledon	0.457264	7.82467e-245	35.4775	4761
	DAP12 cotyledon	0.457473	7.35966e-249	35.7728	4835
	DAP15 cotyledon	0.459458	2.30501e-247	35.6856	4759
	Average RFPKM	0.728892	0	74.4268	4887
Immature receptacle	Unpollinated carpel	0.766855	0	83.3891	4871
	Immature stamen	0.488898	1.74306e-288	38.9256	4824
	Mature receptacle	0.798913	0	92.8019	4881
	Petiole	0.703087	0	69.0907	4883
	Mature stamen	0.466348	4.88944e-261	36.7444	4858
	DAP6 seed coat	0.617947	0	54.9001	4879
	DAP12 seed coat	0.63956	0	57.7358	4816
	DAP18 seed coat	0.605401	0	52.731	4806
	DAP9 cotyledon	0.485546	3.04649e-282	38.4559	4794
	DAP12 cotyledon	0.476767	1.03173e-274	37.8267	4864
	DAP15 cotyledon	0.477922	2.16792e-272	37.6793	4796
	Average RFPKM	0.787924	0	89.6977	4914
Unpollinated carpel	Immature stamen	0.461495	4.17467e-253	36.1233	4822
	Mature receptacle	0.707297	0	69.866	4876
	Petiole	0.836716	0	106.874	4893
	Mature stamen	0.448469	5.91673e-239	34.9541	4853
	DAP6 seed coat	0.628796	0	56.4737	4877
	DAP12 seed coat	0.65405	0	60.0218	4819
	DAP18 seed coat	0.587291	0	50.2822	4802
	DAP9 cotyledon	0.535416	0	43.9204	4800
	DAP12 cotyledon	0.535905	0	44.278	4866
	DAP15 cotyledon	0.53823	0	44.2728	4806
	Average RFPKM	0.802539	0	94.3648	4921
Immature stamen	Mature receptacle	0.455995	1.30309e-246	35.5937	4826
	Petiole	0.438347	2.21434e-226	33.9153	4836
	Mature stamen	0.629569	0	56.3736	4840
	DAP6 seed coat	0.408826	3.56104e-194	31.1398	4832
	DAP12 seed coat	0.448009	2.2792e-234	34.6095	4770
	DAP18 seed coat	0.463171	6.44405e-252	36.0561	4760
	DAP9 cotyledon	0.387107	7.05888e-170	28.9507	4755
	DAP12 cotyledon	0.384493	1.0063e-169	28.9198	4821
	DAP15 cotyledon	0.377791	2.57313e-161	28.1422	4757
	Average RFPKM	0.622629	0	55.5664	4877
Mature receptacle	Petiole	0.750287	0	79.3203	4885
	Mature stamen	0.470052	8.82423e-266	37.1224	4859
	DAP6 seed coat	0.597995	0	52.136	4883
	DAP12 seed coat	0.632475	0	56.6833	4819
	DAP18 seed coat	0.608343	0	53.1592	4810
	DAP9 cotyledon	0.502322	2.47975e-305	40.2398	4798
	DAP12 cotyledon	0.505415	6.44150474560408e-314	40.8504	4864
	DAP15 cotyledon	0.511992	3.12960942701679e-319	41.2948	4800
	Average RFPKM	0.795873	0	92.1736	4917
Pollinated carpel	Mature stamen	0.44999	1.35032e-241	35.1641	4870
	DAP6 seed coat	0.643206	0	58.7901	4898
	DAP12 seed coat	0.662139	0	61.3691	4824
	DAP18 seed coat	0.599117	0	51.9232	4815
	DAP9 cotyledon	0.53286	0	43.641	4803
	DAP12 cotyledon	0.541855	0	45.0186	4876
	DAP15 cotyledon	0.545354	0	45.1279	4811
	Average RFPKM	0.810725	0	97.2749	4934
Mature stamen	DAP6 seed coat	0.404508	1.82745e-191	30.8858	4876
	DAP12 seed coat	0.448997	3.1276e-237	34.8321	4805
	DAP18 seed coat	0.489531	1.13384e-287	38.8786	4796
	DAP9 cotyledon	0.394064	8.61043e-178	29.6742	4790
	DAP12 cotyledon	0.397171	2.11173e-183	30.1668	4859
	DAP15 cotyledon	0.391727	1.33053e-175	29.4724	4792
	Average RFPKM	0.643795	0	58.9962	4917
DAP6 seed coat	DAP12 seed coat	0.726811	0	73.5886	4836
	DAP18 seed coat	0.62598	0	55.7345	4821
	DAP9 cotyledon	0.49594	8.57898e-297	39.581	4803
	DAP12 cotyledon	0.49671	1.56691e-302	39.9752	4879
	DAP15 cotyledon	0.495592	2.23556e-296	39.5483	4804
	Average RFPKM	0.751424	0	79.9944	4934
DAP12 seed coat	DAP18 seed coat	0.734841	0	75.0325	4796
	DAP9 cotyledon	0.530073	0	43.0926	4752
	DAP12 cotyledon	0.530485	0	43.3882	4807
	DAP15 cotyledon	0.538982	0	44.1424	4759
	Average RFPKM	0.795361	0	91.477	4860
DAP18 seed coat	DAP9 cotyledon	0.489931	1.6446e-284	38.668	4734
	DAP12 seed coat	0.504381	4.23436e-308	40.4525	4796
	DAP15 cotyledon	0.497802	1.853e-295	39.5167	4740
	Average RFPKM	0.785381	0	88.3411	4848
DAP9 cotyledon	DAP12 seed coat	0.87637	0	126.443	4829
	DAP15 cotyledon	0.786722	0	88.2406	4794
	Average RFPKM	0.752004	0	79.4758	4853
DAP12 cotyledon	DAP15 cotyledon	0.868674	0	121.817	4826
	Average RFPKM	0.75385	0	80.624	4938
DAP15 cotyledon	Average RFPKM	0.74544	0	77.914	4854

## Sheet: S5
Supplementary Table S5. The Pearson correlations between RFPKM in different tissues and gene features of the three species. FPKM, fragments per kilobase of exon model per million mapped fragments; r: correlation coefficient; df, degree of freedom; AIC, Akaike Information Criterion.
Nelumbo													Nymphaea													Acorus
Relative expression difference Copy1 vs. Copy2 (RFPKM)	Gene features	linear					log-transformed					model w/ lower AIC	Relative expression difference Copy1 vs. Copy2 (RFPKM)	Gene features	linear					log-transformed					model w/ lower AIC	Relative expression difference Copy1 vs. Copy2 (RFPKM)	Gene features	linear					log-transformed					model w/ lower AIC
		r	p-value	t	df	AIC	r	p-value	t	df	AIC				r	p-value	t	df	AIC	r	p-value	t	df	AIC				r	p-value	t	df	AIC	r	p-value	t	df	AIC
Average RFPKM	Average dN	0.366799	0	27.7288	4946	-453.172	0.412524	0	31.8481	4946	-661.216	log	Average RFPKM	Average dN	0.288539	0	13.691	2064	495.526	0.316126	0	15.1383	2064	457.587	log	Average RFPKM	Average dN	0.387872	0	24.2399	3318	237.27	0.445394	0	28.6548	3318	44.4657	log
	Average dS	0.0753912	1.09994e-07	5.31723	4946	233.589	0.276847	0	20.262	4946	-132.764	log		Average dS	0.108658	7.31013e-07	4.96828	2066	651.247	0.21157	0	9.83927	2066	581.105	log		Average dS	0.176322	0	10.3182	3318	673.714	0.444746	0	28.6028	3318	46.8554	log
	Average ω	0.0779259	4.05524e-08	5.49707	4946	231.655	0.192005	0	13.7593	4946	75.9336	log		Average ω	0.0597748	0.00657281	2.72051	2064	667.718	0.0490177	0.0258803	2.22961	2064	670.143	linear		Average ω	-0.0607383	0.000462434	-3.50512	3318	766.299	-0.0984766	1.3016e-08	-5.70016	3318	746.216	log
	Average exon number	-0.161581	1.0731e-30	-11.595	5015	162.615	-0.163596	1.95964e-31	-11.7436	5015	159.238	log		Average exon number	-0.0747131	0.000490936	-3.49094	2171	721.377	-0.100097	2.9377e-06	-4.68746	2171	711.659	log		Average exon number	-0.164843	2.92631e-22	-9.77097	3418	786.158	-0.185197	9.13681e-28	-11.0179	3418	761.018	log
	Average coding sequence (CDS) length	-0.148209	4.89653e-26	-10.6129	5015	183.91	-0.14159	6.96733e-24	-10.129	5015	193.74	linear		Average coding sequence (CDS) length	-0.0788957	0.000529072	-3.47146	1924	483.143	-0.0934953	3.96523e-05	-4.11907	1924	478.259	log		Average coding sequence (CDS) length	-0.158341	1.21549e-20	-9.37548	3418	793.537	-0.1512	6.10027e-19	-8.94249	3418	801.282	linear
	Average protein length	-0.148209	4.8959e-26	-10.6129	5015	183.91	-0.14159	6.96442e-24	-10.129	5015	193.739	linear		Average protein length	-0.0998491	3.10888e-06	-4.67574	2171	711.768	-0.102208	1.8037e-06	-4.78737	2171	710.721	log		Average protein length	-0.15834	1.21624e-20	-9.37542	3418	793.538	-0.151124	6.35261e-19	-8.93791	3418	801.363	linear
	Average Pfam	-0.0633215	3.38994e-05	-4.14996	4278	252.996	-0.0559059	0.000252951	-3.66233	4278	256.794	linear		Average Pfam	-0.0406517	0.0854508	-1.72085	1789	551.32	-0.0368145	0.119367	-1.55818	1789	551.853	linear		Average Pfam	-0.0633215	3.38994e-05	-4.14996	4278	252.996	-0.0559059	0.000252951	-3.66233	4278	256.794	linear
	Average tissues specificity (τ index)	0.52042	0	43.1596	5015	-1289.32	0.500393	0	40.9289	5015	-1150.59	linear		Average tissues specificity (τ index)	0.145469	9.52682e-12	6.85086	2171	687.064	0.129177	1.50783e-09	6.06974	2171	696.975	linear		Average tissues specificity (τ index)	0.287072	0	17.5207	3418	586.239	0.27544	0	16.7512	3418	610.54	linear
	Average PPI	-0.146725	1.63004e-17	-8.56472	3334	219.418	-0.154498	2.85728e-19	-9.02923	3334	211.426	log		Average PPI	-0.0639426	0.0194644	-2.33935	1333	345.755	-0.0990675	0.000288709	-3.63486	1333	338.058	log		Average PPI	-0.114296	3.18269e-08	-5.54991	2327	563.299	-0.141771	6.2901e-12	-6.9087	2327	546.637	log
	Lethal-phenotype score of Arabidopsis OGs	-0.0879058	1.59285e-09	-6.04672	4695	188.144	-0.0809878	2.72683e-08	-5.56758	4695	193.671	linear		Lethal-phenotype score of Arabidopsis OGs	-0.0275125	0.259154	-1.12877	1682	353.635	-0.0527705	0.0303556	-2.16725	1682	350.214	log		Lethal-phenotype score of Arabidopsis OGs	-0.138827	5.21975e-15	-7.86033	3144	588.627	-0.10762	1.43522e-09	-6.06963	3144	613.202	linear
Leaf	Average dN	0.288102	2.39032e-92	20.8332	4795	2594.7	0.321992	3.84007e-116	23.5509	4795	2485.3	log	Sepal	Average dN	0.245837	1.71405e-28	11.2483	1967	1277.12	0.293994	1.48843e-40	13.6418	1967	1221.88	log	Old Leaf	Average dN	0.324865	3.506e-78	19.2542	3142	1675.91	0.368447	1.10604e-101	22.2157	3142	1567.87	log
	Average dS	0.0666265	3.86506e-06	4.62389	4795	2989.02	0.218756	4.58329e-53	15.524	4795	2775.13	log		Average dS	0.110319	9.12601e-07	4.9253	1969	1379.03	0.234979	3.93778e-26	10.7272	1969	1291.22	log		Average dS	0.147461	9.52994e-17	8.35705	3142	1957.45	0.353953	1.89393e-93	21.2136	3142	1605.73	log
	Average ω	0.0196779	0.172985	1.36288	4795	3008.51	0.119904	7.91548e-17	8.36319	4795	2940.9	log		Average ω	0.0279038	0.21585	1.23804	1967	1398.34	0.0115209	0.609411	0.510997	1967	1399.61	linear		Average ω	-0.0540836	0.00241689	-3.03602	3142	2017.36	-0.0803316	6.48881e-06	-4.51747	3142	2006.22	log
	Average exon number	-0.0395118	0.00585604	-2.75695	4861	3074.9	-0.028561	0.0464145	-1.99211	4861	3078.53	linear		Average exon number	-0.0595776	0.00695688	-2.70163	2049	1475.54	-0.0916478	3.22786e-05	-4.16605	2049	1465.54	log		Average exon number	-0.160911	3.48086e-20	-9.26441	3229	2031.52	-0.177392	2.98784e-24	-10.2426	3229	2012.97	log
	Average coding sequence (CDS) length	-0.0641579	7.55134e-06	-4.48238	4861	3062.44	-0.0497357	0.00052126	-3.47191	4861	3070.45	linear		Average coding sequence (CDS) length	-0.0625543	0.00738491	-2.68196	1831	1222.2	-0.0725878	0.00187262	-3.11426	1831	1219.71	log		Average coding sequence (CDS) length	-0.13701	5.20808e-15	-7.85959	3229	2055.05	-0.135215	1.1784e-14	-7.7547	3229	2056.66	linear
	Average protein length	-0.0641583	7.55034e-06	-4.4824	4861	3062.44	-0.0497369	0.000521098	-3.472	4861	3070.45	linear		Average protein length	-0.0811988	0.00023217	-3.68771	2049	1469.27	-0.0783922	0.000380098	-3.55945	2049	1470.19	linear		Average protein length	-0.137009	5.20965e-15	-7.85955	3229	2055.05	-0.135159	1.20866e-14	-7.75142	3229	2056.71	linear
	Average Pfam	-0.0149677	0.33476	-0.964682	4153	2609.89	-0.0122215	0.430941	-0.78766	4153	2610.2	linear		Average Pfam	-0.0382901	0.112207	-1.58917	1720	1180.56	-0.0309373	0.199429	-1.28368	1720	1181.44	linear		Average Pfam	-0.0665046	0.000401644	-3.54324	2826	1830.74	-0.0584882	0.00186058	-3.11457	2826	1833.58	linear
	Average tissues specificity (τ index)	0.321684	1.76386e-117	23.6872	4861	2551.29	0.311302	9.34125e-110	22.8391	4861	2586.81	linear		Average tissues specificity (τ index)	0.177805	4.96907e-16	8.17884	2049	1416.95	0.163907	8.07844e-14	7.52109	2049	1426.98	linear		Average tissues specificity (τ index)	0.318563	4.08845e-77	19.0971	3229	1770.53	0.300849	1.40258e-68	17.926	3229	1809.75	linear
	Average PPI	-0.0972284	2.80736e-08	-5.56669	3247	2014.93	-0.0819173	2.93453e-06	-4.68359	3247	2023.91	linear		Average PPI	-0.0481592	0.0838017	-1.73038	1288	834.283	-0.0821048	0.00316697	-2.95662	1288	828.553	log		Average PPI	-0.109896	1.81224e-07	-5.23411	2241	1426.34	-0.142006	1.41865e-11	-6.7913	2241	1407.9	log
	Lethal-phenotype score of Arabidopsis OGs	-0.0271875	0.0663357	-1.83659	4560	2796.13	-0.0268635	0.0696372	-1.81469	4560	2796.21	linear		Lethal-phenotype score of Arabidopsis OGs	-0.0386752	0.117775	-1.56501	1635	1047.02	-0.063884	0.00972649	-2.58845	1635	1042.77	log		Lethal-phenotype score of Arabidopsis OGs	-0.116647	1.42133e-10	-6.43615	3003	1855.42	-0.0962398	1.25196e-07	-5.2985	3003	1868.63	linear
Petiole	Average dN	0.279951	3.11084e-87	20.2097	4803	2646.85	0.313419	5.30617e-110	22.8736	4803	2542.18	log	Sepal	Average dN	0.245837	1.71405e-28	11.2483	1967	1277.12	0.293994	1.48843e-40	13.6418	1967	1221.88	log	Young Leaf	Average dN	0.29845	8.88718e-67	17.6752	3195	1703.04	0.334637	1.68914e-84	20.0724	3195	1621.61	log
	Average dS	0.0692204	1.56512e-06	4.80876	4803	3015.93	0.225233	2.56089e-56	16.0212	4803	2788.85	log		Average dS	0.110319	9.12601e-07	4.9253	1969	1379.03	0.234979	3.93778e-26	10.7272	1969	1291.22	log		Average dS	0.145359	1.46157e-16	8.30455	3195	1933.02	0.333378	7.69787e-84	19.9874	3195	1624.64	log
	Average ω	0.0290321	0.0441829	2.01288	4803	3034.95	0.117806	2.55792e-16	8.22166	4803	2971.85	log		Average ω	0.0279038	0.21585	1.23804	1967	1398.34	0.0115209	0.609411	0.510997	1967	1399.61	linear		Average ω	-0.0644928	0.000263339	-3.65302	3195	1987.97	-0.0876381	6.94677e-07	-4.97282	3195	1976.65	log
	Average exon number	-0.0715008	5.87342e-07	-5.002	4869	3078.35	-0.0603789	2.47836e-05	-4.22083	4869	3085.52	linear		Average exon number	-0.0595776	0.00695688	-2.70163	2049	1475.54	-0.0916478	3.22786e-05	-4.16605	2049	1465.54	log		Average exon number	-0.111815	1.43892e-10	-6.43243	3268	2029.4	-0.117203	1.78345e-11	-6.74656	3268	2025.31	log
	Average coding sequence (CDS) length	-0.0953364	2.6063e-11	-6.68285	4869	3058.84	-0.0710009	7.03752e-07	-4.96685	4869	3078.7	linear		Average coding sequence (CDS) length	-0.0625543	0.00738491	-2.68196	1831	1222.2	-0.0725878	0.00187262	-3.11426	1831	1219.71	log		Average coding sequence (CDS) length	-0.100296	9.05147e-09	-5.76261	3268	2037.48	-0.0932094	9.31161e-08	-5.35175	3268	2042	linear
	Average protein length	-0.0953368	2.60581e-11	-6.68287	4869	3058.84	-0.0710024	7.03386e-07	-4.96696	4869	3078.7	linear		Average protein length	-0.0811988	0.00023217	-3.68771	2049	1469.27	-0.0783922	0.000380098	-3.55945	2049	1470.19	linear		Average protein length	-0.100296	9.0503e-09	-5.76263	3268	2037.48	-0.0931673	9.43696e-08	-5.34931	3268	2042.03	linear
	Average Pfam	-0.0347783	0.0250099	-2.24206	4151	2610.94	-0.0360209	0.0202666	-2.32227	4151	2610.57	log		Average Pfam	-0.0382901	0.112207	-1.58917	1720	1180.56	-0.0309373	0.199429	-1.28368	1720	1181.44	linear		Average Pfam	-0.0518225	0.00534267	-2.78773	2886	1816.09	-0.0423586	0.0228224	-2.27761	2886	1818.67	linear
	Average tissues specificity (τ index)	0.356485	6.39512e-146	26.6241	4869	2441.28	0.344553	8.01344e-136	25.6105	4869	2487.74	linear		Average tissues specificity (τ index)	0.177805	4.96907e-16	8.17884	2049	1416.95	0.163907	8.07844e-14	7.52109	2049	1426.98	linear		Average tissues specificity (τ index)	0.29514	9.97626e-67	17.6587	3268	1772.52	0.277289	8.41119e-59	16.4986	3268	1808.92	linear
	Average PPI	-0.0966151	3.3335e-08	-5.53635	3253	2005.98	-0.091177	1.88084e-07	-5.22204	3253	2009.33	linear		Average PPI	-0.0481592	0.0838017	-1.73038	1288	834.283	-0.0821048	0.00316697	-2.95662	1288	828.553	log		Average PPI	-0.102532	9.81662e-07	-4.90878	2268	1405.88	-0.124977	2.30638e-09	-5.99886	2268	1394.13	log
	Lethal-phenotype score of Arabidopsis OGs	-0.0456134	0.00203564	-3.08676	4570	2839.39	-0.0464661	0.00167387	-3.14459	4570	2839.03	log		Lethal-phenotype score of Arabidopsis OGs	-0.0386752	0.117775	-1.56501	1635	1047.02	-0.063884	0.00972649	-2.58845	1635	1042.77	log		Lethal-phenotype score of Arabidopsis OGs	-0.0928779	2.72226e-07	-5.1533	3052	1845.99	-0.0779782	1.60243e-05	-4.32106	3052	1853.82	linear
Apical mertistem	Average dN	0.303676	5.27287e-102	21.9737	4753	2478.36	0.336101	6.58594e-126	24.6027	4753	2368.44	log	Stamen	Average dN	0.239232	5.00927e-27	10.9275	1967	1182.3	0.261487	3.82854e-32	12.0152	1967	1158.88	log	Root	Average dN	0.290474	8.94734e-63	17.0995	3173	1681.18	0.309267	2.45654e-71	18.3189	3173	1641.86	log
	Average dS	0.0590067	4.67361e-05	4.07514	4753	2921.84	0.222566	1.89973e-54	15.7389	4753	2696.84	log		Average dS	0.0766229	0.000662626	3.41004	1969	1288.47	0.187079	5.55541e-17	8.45051	1969	1229.85	log		Average dS	0.111011	3.5629e-10	6.29205	3173	1921.69	0.297736	5.23381e-66	17.5681	3173	1666.34	log
	Average ω	0.0595391	3.98803e-05	4.11204	4753	2921.54	0.149993	2.50152e-25	10.4591	4753	2830.22	log		Average ω	0.0187705	0.405151	0.832635	1967	1297.65	0.00742578	0.741927	0.329349	1967	1298.23	linear		Average ω	-0.0200023	0.259851	-1.12694	3173	1959.79	-0.0544752	0.00213634	-3.07312	3173	1951.62	log
	Average exon number	-0.118214	1.85126e-16	-8.26082	4815	2911.59	-0.132513	2.57448e-20	-9.27688	4815	2894.04	log		Average exon number	-0.0656281	0.00297871	-2.9735	2044	1366.06	-0.0906924	3.98711e-05	-4.11723	2044	1357.99	log		Average exon number	-0.103259	3.94374e-09	-5.9028	3233	1970.95	-0.114681	6.07904e-11	-6.564	3233	1962.8	log
	Average coding sequence (CDS) length	-0.111652	7.75933e-15	-7.79629	4815	2918.95	-0.114476	1.59598e-15	-7.99605	4815	2915.84	log		Average coding sequence (CDS) length	-0.0832959	0.000363738	-3.57179	1826	1133.88	-0.0937183	5.99444e-05	-4.02245	1826	1130.48	log		Average coding sequence (CDS) length	-0.110324	3.14036e-10	-6.31148	3233	1966.02	-0.104241	2.80186e-09	-5.95953	3233	1970.29	linear
	Average protein length	-0.111652	7.75783e-15	-7.79631	4815	2918.95	-0.114477	1.59517e-15	-7.99611	4815	2915.84	log		Average protein length	-0.10362	2.64296e-06	-4.71006	2044	1352.8	-0.105241	1.83602e-06	-4.78458	2044	1352.1	log		Average protein length	-0.110323	3.14096e-10	-6.31145	3233	1966.02	-0.104193	2.84905e-09	-5.95677	3233	1970.32	linear
	Average Pfam	-0.0413225	0.00801551	-2.65271	4114	2494.68	-0.0350109	0.0246934	-2.24699	4114	2496.67	linear		Average Pfam	-0.0358711	0.136538	-1.4895	1722	1094.28	-0.0299017	0.214633	-1.24138	1722	1094.96	linear		Average Pfam	-0.0594873	0.00137709	-3.20252	2888	1801.61	-0.0615496	0.000931171	-3.31397	2888	1800.89	log
	Average tissues specificity (τ index)	0.367517	6.00058e-154	27.4211	4815	2280.41	0.348774	8.03603e-138	25.823	4815	2354.6	linear		Average tissues specificity (τ index)	0.18346	6.04177e-17	8.43754	2044	1304.84	0.16623	3.81483e-14	7.62141	2044	1317.56	linear		Average tissues specificity (τ index)	0.276399	8.15805e-58	16.3529	3233	1748.54	0.253011	1.98828e-48	14.8699	3233	1791.62	linear
	Average PPI	-0.0970437	3.36951e-08	-5.53458	3222	1887.1	-0.0989791	1.78424e-08	-5.64605	3222	1885.87	log		Average PPI	-0.0637542	0.0216162	-2.29983	1296	792.088	-0.0840587	0.00243831	-3.03686	1296	788.17	log		Average PPI	-0.0697787	0.000892485	-3.32682	2262	1366.42	-0.0955971	5.19935e-06	-4.56756	2262	1356.69	log
	Lethal-phenotype score of Arabidopsis OGs	-0.0464193	0.00175269	-3.13108	4540	2759.86	-0.0336173	0.0234739	-2.2664	4540	2764.52	linear		Lethal-phenotype score of Arabidopsis OGs	-0.0381388	0.123074	-1.5428	1634	980.029	-0.0668027	0.00687258	-2.7064	1634	975.093	log		Lethal-phenotype score of Arabidopsis OGs	-0.0845593	2.85471e-06	-4.6898	3054	1839.46	-0.0613768	0.000686813	-3.39827	3054	1849.86	linear
Rhizome elongation zone	Average dN	0.302779	4.9285e-102	21.9736	4784	2539.95	0.330357	3.10207e-122	24.2088	4784	2447.06	log	Carpel	Average dN	0.247194	7.4537e-29	11.3259	1971	1203.09	0.260183	6.85026e-32	11.9631	1971	1189.19	log	Leaf (SRR9644796)	Average dN	0.323128	1.21913e-75	18.9248	3072	1790.07	0.405486	5.29548e-122	24.5863	3072	1576.87	log
	Average dS	0.0592536	4.10029e-05	4.10558	4784	2983.31	0.215617	1.87028e-51	15.2727	4784	2772.3	log		Average dS	0.0951882	2.27409e-05	4.24632	1972	1310.69	0.184512	1.41263e-16	8.3368	1972	1260.29	log		Average dS	0.107226	2.52626e-09	5.97751	3072	2093.5	0.404709	1.68825e-121	24.5299	3072	1579.19	log
	Average ω	0.0704479	1.0693e-06	4.88477	4784	2976.33	0.156172	1.63634e-27	10.9361	4784	2881.97	log		Average ω	0.023305	0.30083	1.03493	1971	1326.42	0.0245896	0.274963	1.09201	1971	1326.3	log		Average ω	-0.0589454	0.00107676	-3.27278	3072	2118.35	-0.0885265	8.83807e-07	-4.92597	3072	2104.86	log
	Average exon number	-0.120153	4.62036e-17	-8.42703	4848	2981.36	-0.13138	4.03862e-20	-9.22763	4848	2967.44	log		Average exon number	-0.0682373	0.00197771	-3.09755	2051	1401.33	-0.0937777	2.08243e-05	-4.2658	2051	1392.78	log		Average exon number	-0.110825	5.06904e-10	-6.23671	3128	2134.81	-0.115256	9.98861e-11	-6.48932	3128	2131.63	log
	Average coding sequence (CDS) length	-0.123491	6.08352e-18	-8.66468	4848	2977.35	-0.124333	3.61599e-18	-8.72467	4848	2976.33	log		Average coding sequence (CDS) length	-0.0601312	0.0100443	-2.57699	1830	1172.62	-0.0735642	0.00162822	-3.15551	1830	1169.31	log		Average coding sequence (CDS) length	-0.125009	2.24155e-12	-7.04686	3128	2124.19	-0.113467	1.9388e-10	-6.3873	3128	2132.93	linear
	Average protein length	-0.123491	6.08267e-18	-8.6647	4848	2977.35	-0.124333	3.61453e-18	-8.72472	4848	2976.33	log		Average protein length	-0.0870726	7.80323e-05	-3.95837	2051	1395.29	-0.0917408	3.14053e-05	-4.17235	2051	1393.56	log		Average protein length	-0.125008	2.24222e-12	-7.04681	3128	2124.19	-0.113398	1.98851e-10	-6.38338	3128	2132.98	linear
	Average Pfam	-0.0455768	0.00333981	-2.9363	4142	2591.21	-0.0396061	0.0107775	-2.55099	4142	2593.32	linear		Average Pfam	-0.0203338	0.398394	-0.844703	1725	1152.28	-0.0233814	0.331502	-0.971367	1725	1152.05	log		Average Pfam	-0.0779124	3.87836e-05	-4.12125	2781	1915.89	-0.0637764	0.000761598	-3.37012	2781	1921.49	linear
	Average tissues specificity (τ index)	0.362799	8.4707e-151	27.1077	4848	2367.41	0.34418	6.14198e-135	25.5239	4848	2440.37	linear		Average tissues specificity (τ index)	0.175731	1.05745e-15	8.08429	2051	1346.51	0.159548	3.55964e-13	7.31935	2051	1357.98	linear		Average tissues specificity (τ index)	0.306609	4.05442e-69	18.0159	3128	1864.47	0.284767	1.80069e-59	16.6145	3128	1908.78	linear
	Average PPI	-0.0861986	8.66188e-07	-4.9294	3246	1955.26	-0.082027	2.85602e-06	-4.68918	3246	1957.55	linear		Average PPI	-0.0402657	0.147406	-1.44962	1294	830.311	-0.0616455	0.0264727	-2.22175	1294	827.479	log		Average PPI	-0.121957	1.10591e-08	-5.73576	2179	1484.09	-0.132998	4.50825e-10	-6.26397	2179	1477.85	log
	Lethal-phenotype score of Arabidopsis OGs	-0.0498807	0.000742988	-3.37549	4568	2827.53	-0.0390855	0.00822871	-2.64369	4568	2831.93	linear		Lethal-phenotype score of Arabidopsis OGs	-0.0203633	0.410307	-0.823565	1635	1019.44	-0.0353505	0.152823	-1.4303	1635	1018.07	log		Lethal-phenotype score of Arabidopsis OGs	-0.159648	2.52837e-18	-8.78822	2953	1954.88	-0.124732	1.01672e-11	-6.83145	2953	1984.84	linear
Rhizome internode	Average dN	0.262509	6.95075e-76	18.7694	4760	2645.18	0.308639	1.26472e-105	22.3868	4760	2508.49	log	Juvenile_Leafstalk	Average dN	0.240728	2.28316e-27	11.0028	1968	1224.35	0.260549	6.21827e-32	11.972	1968	1203.46	log	Root (SRR9644797)	Average dN	0.315728	2.64785e-76	18.9841	3255	1547.8	0.381082	4.50515e-113	23.5162	3255	1378.75	log
	Average dS	0.0580149	6.18157e-05	4.00936	4760	2969.14	0.213033	5.32123e-50	15.0431	4760	2764.02	log		Average dS	0.106977	1.9244e-06	4.77554	1970	1323.27	0.2105	3.45876e-21	9.55712	1970	1256.6	log		Average dS	0.123424	1.57004e-12	7.09591	3255	1839.82	0.383285	1.81104e-114	23.6755	3255	1372.33	log
	Average ω	0.0458166	0.00156416	3.16434	4760	2975.18	0.13726	1.82524e-21	9.56046	4760	2894.62	log		Average ω	-0.0100847	0.654635	-0.4474	1968	1341.75	-0.0251603	0.264336	-1.11652	1968	1340.7	log		Average ω	-0.0604074	0.000562074	-3.4527	3255	1877.91	-0.0822906	2.56985e-06	-4.71087	3255	1867.69	log
	Average exon number	-0.0859529	2.19762e-09	-5.9939	4827	3039.03	-0.0811555	1.62861e-08	-5.65707	4827	3042.93	linear		Average exon number	-0.0562049	0.0108813	-2.54882	2050	1421.45	-0.0787523	0.000355926	-3.57677	2050	1415.17	log		Average exon number	-0.0822364	2.10327e-06	-4.75166	3316	1905.13	-0.0825775	1.90757e-06	-4.7715	3316	1904.94	log
	Average coding sequence (CDS) length	-0.0834182	6.42004e-09	-5.81588	4827	3041.12	-0.0659506	4.50126e-06	-4.59202	4827	3053.79	linear		Average coding sequence (CDS) length	-0.056192	0.0162138	-2.4063	1828	1171.15	-0.0682915	0.00346871	-2.92664	1828	1168.38	log		Average coding sequence (CDS) length	-0.124367	6.5258e-13	-7.21767	3316	1875.92	-0.122712	1.3159e-12	-7.12015	3316	1877.3	linear
	Average protein length	-0.0834187	6.41863e-09	-5.81592	4827	3041.12	-0.0659522	4.49885e-06	-4.59214	4827	3053.79	linear		Average protein length	-0.0667968	0.00246694	-3.03112	2050	1418.76	-0.0724981	0.0010147	-3.29115	2050	1417.12	log		Average protein length	-0.124366	6.52791e-13	-7.21763	3316	1875.92	-0.12267	1.33942e-12	-7.11767	3316	1877.33	linear
	Average Pfam	-0.0345578	0.0263246	-2.22219	4130	2546.93	-0.0332435	0.0326094	-2.13758	4130	2547.3	linear		Average Pfam	-0.026094	0.278735	-1.08351	1723	1150.46	-0.0163813	0.496557	-0.680062	1723	1151.17	linear		Average Pfam	-0.0559927	0.00230014	-3.05112	2960	1741.13	-0.0483437	0.00850093	-2.63326	2960	1743.5	linear
	Average tissues specificity (τ index)	0.362249	1.13166e-149	27.0018	4827	2395.54	0.354545	5.07155e-143	26.3439	4827	2426.14	linear		Average tissues specificity (τ index)	0.159874	3.22623e-13	7.3329	2050	1374.81	0.136114	5.98178e-10	6.22072	2050	1389.56	linear		Average tissues specificity (τ index)	0.160682	1.24621e-20	9.37464	3316	1840.85	0.152541	9.99731e-19	8.88807	3316	1849.52	linear
	Average PPI	-0.095009	6.22131e-08	-5.42503	3231	1981.99	-0.104681	2.42837e-09	-5.98314	3231	1975.68	log		Average PPI	-0.0341322	0.217523	-1.23374	1305	809.01	-0.0585784	0.0342137	-2.11977	1305	806.041	log		Average PPI	-0.0967887	3.23544e-06	-4.66676	2303	1330.01	-0.105236	4.1112e-07	-5.07842	2303	1326.03	log
	Lethal-phenotype score of Arabidopsis OGs	-0.0489013	0.000987052	-3.29635	4533	2812.28	-0.0519459	0.000466024	-3.50212	4533	2810.89	log		Lethal-phenotype score of Arabidopsis OGs	-0.0136523	0.579583	-0.554104	1647	1035.67	-0.022951	0.351642	-0.931673	1647	1035.11	log		Lethal-phenotype score of Arabidopsis OGs	-0.111217	4.60208e-10	-6.25205	3121	1735.08	-0.0802655	7.08912e-06	-4.49862	3121	1753.77	linear
Root	Average dN	0.260079	3.64351e-76	18.7985	4871	2571.56	0.293542	1.90746e-97	21.4312	4871	2473.76	log	Juvenile_Leaf	Average dN	0.247918	4.78593e-29	11.367	1973	1187.38	0.269419	3.43803e-34	12.4267	1973	1163.83	log
	Average dS	0.052227	0.000264954	3.65003	4871	2899.55	0.197026	7.64032e-44	14.0259	4871	2719.92	log		Average dS	0.0786646	0.00046366	3.5068	1975	1301.99	0.192689	5.4599e-18	8.72683	1975	1239.46	log
	Average ω	0.0601292	2.66728e-05	4.20418	4871	2895.21	0.139461	1.36321e-22	9.82938	4871	2817.15	log		Average ω	0.0127474	0.571277	0.566266	1973	1312.34	0.00388952	0.862852	0.172768	1973	1312.63	linear
	Average exon number	-0.0471018	0.000928901	-3.31323	4937	2953.19	-0.0375467	0.00831587	-2.64003	4937	2957.19	linear		Average exon number	-0.00316406	0.886044	-0.143329	2052	1393.51	-0.0212399	0.33598	-0.962365	2052	1392.6	log
	Average coding sequence (CDS) length	-0.0796811	2.0547e-08	-5.61656	4937	2932.7	-0.0732796	2.52853e-07	-5.16278	4937	2937.56	linear		Average coding sequence (CDS) length	-0.0186522	0.424945	-0.79805	1830	1136.59	-0.0355376	0.128381	-1.52121	1830	1134.91	log
	Average protein length	-0.0796812	2.05468e-08	-5.61656	4937	2932.7	-0.0732799	2.52831e-07	-5.1628	4937	2937.56	linear		Average protein length	-0.0225575	0.306857	-1.02209	2052	1392.48	-0.0255723	0.246682	-1.15878	2052	1392.18	log
	Average Pfam	-0.0341968	0.0264266	-2.22067	4212	2494.97	-0.0293568	0.056708	-1.90608	4212	2496.27	linear		Average Pfam	0.0054739	0.819972	0.227615	1729	1120.05	0.0117552	0.625024	0.48883	1729	1119.87	log
	Average tissues specificity (τ index)	0.297201	2.77126e-101	21.8707	4937	2507.42	0.286295	8.23979e-94	20.995	4937	2541.78	linear		Average tissues specificity (τ index)	0.0859788	9.55961e-05	3.90923	2052	1378.29	0.0657149	0.00288551	2.98327	2052	1384.64	linear
	Average PPI	-0.0688427	7.73375e-05	-3.9575	3289	1919.83	-0.0548012	0.00166107	-3.14757	3289	1925.57	linear		Average PPI	-0.026458	0.339928	-0.954658	1301	772.552	-0.037123	0.180503	-1.33993	1301	771.668	log
	Lethal-phenotype score of Arabidopsis OGs	-0.0111827	0.446766	-0.760883	4629	2719.82	-0.0289623	0.0487461	-1.97133	4629	2716.51	log		Lethal-phenotype score of Arabidopsis OGs	0.0069305	0.778671	0.281098	1645	974.77	-0.018674	0.448844	-0.757525	1645	974.274	log
Petal	Average dN	0.25237	5.25135e-71	18.1147	4824	2705.72	0.290703	1.27714e-94	21.1021	4824	2597.21	log	Juvenile_Flower	Average dN	0.243645	2.69598e-28	11.2038	1989	1227.28	0.283689	3.62237e-38	13.1941	1989	1182.08	log
	Average dS	0.0341724	0.0175959	2.37483	4824	3017.68	0.179119	4.41901e-36	12.6452	4824	2865.95	log		Average dS	0.0460656	0.0397526	2.05766	1991	1346.48	0.213273	6.20121e-22	9.74049	1991	1257.93	log
	Average ω	0.0337568	0.0190206	2.34592	4824	3017.82	0.127337	6.69134e-19	8.91679	4824	2944.43	log		Average ω	0.000800196	0.971535	0.0356873	1989	1349.13	-0.00995761	0.657009	-0.444114	1989	1348.93	log
	Average exon number	-0.120535	2.75151e-17	-8.48813	4887	3003.76	-0.117523	1.66801e-16	-8.27299	4887	3007.32	linear		Average exon number	-0.0328087	0.134891	-1.49567	2076	1429.16	-0.0549008	0.0123132	-2.50523	2076	1425.13	log
	Average coding sequence (CDS) length	-0.100504	1.87529e-12	-7.06173	4887	3025.67	-0.0901727	2.67971e-10	-6.3295	4887	3035.4	linear		Average coding sequence (CDS) length	-0.0432473	0.0629212	-1.86087	1848	1139.37	-0.0571392	0.0139715	-2.46034	1848	1136.79	log
	Average protein length	-0.100505	1.87493e-12	-7.06176	4887	3025.67	-0.0901739	2.67827e-10	-6.32958	4887	3035.39	linear		Average protein length	-0.0596356	0.00654245	-2.72203	2076	1424	-0.0585347	0.00760794	-2.6716	2076	1424.27	linear
	Average Pfam	-0.0653023	2.37095e-05	-4.23152	4181	2609.94	-0.0525447	0.000674556	-3.40227	4181	2616.25	linear		Average Pfam	-0.0268815	0.261999	-1.12204	1741	1143.44	-0.0366179	0.126466	-1.52892	1741	1142.37	log
	Average tissues specificity (τ index)	0.390093	1.9262e-177	29.6167	4887	2268.24	0.379534	2.62993e-167	28.6779	4887	2314.88	linear		Average tissues specificity (τ index)	0.0981463	7.38974e-06	4.49355	2076	1411.29	0.087317	6.73179e-05	3.99369	2076	1415.5	linear
	Average PPI	-0.112889	9.31657e-11	-6.49897	3272	2022.81	-0.137468	2.78295e-15	-7.93871	3272	2002.34	log		Average PPI	-0.0525589	0.057101	-1.90422	1309	841.752	-0.0889717	0.00126066	-3.23182	1309	834.959	log
	Lethal-phenotype score of Arabidopsis OGs	-0.0657566	8.10166e-06	-4.46756	4596	2846.03	-0.0678897	4.07402e-06	-4.61315	4596	2844.71	log		Lethal-phenotype score of Arabidopsis OGs	-0.0129658	0.59835	-0.526877	1651	999.437	-0.0393291	0.10995	-1.59928	1651	997.156	log
Immature receptacle	Average dN	0.259698	1.19008e-75	18.7323	4852	-14943.6	0.204705	4.40679e-47	14.5675	4852	-14812.4	linear	Mature_Leafstalk	Average dN	0.287884	4.12598e-38	13.1927	1926	1240.17	0.331418	1.19133e-50	15.4159	1926	1182.64	log
	Average dS	0.0565368	8.11114e-05	3.94445	4852	23070.2	0.052104	0.000281613	3.63431	4852	23072.5	linear		Average dS	0.11838	1.84561e-07	5.23338	1927	1380.21	0.282594	9.53502e-37	12.9323	1927	1246.88	log
	Average ω	0.0633856	9.89653e-06	4.4241	4852	55576.1	0.051377	0.000342399	3.58346	4852	55582.8	linear		Average ω	-0.0240433	0.291341	-1.05547	1926	1405.85	-0.0397014	0.0813674	-1.74372	1926	1403.93	log
	Average exon number	-0.113384	1.5419e-15	-7.99981	4914	29191.8	-0.0878997	6.68362e-10	-6.18571	4914	29217.2	linear		Average exon number	-0.0431821	0.0533813	-1.93297	2000	1481.48	-0.0734042	0.00101348	-3.29161	2000	1474.41	log
	Average coding sequence (CDS) length	-0.120025	3.0695e-17	-8.47504	4914	80821.3	-0.101576	9.42846e-13	-7.15752	4914	80841.7	linear		Average coding sequence (CDS) length	-0.0458622	0.0529077	-1.93697	1780	1214.29	-0.0528284	0.0257423	-2.23195	1780	1213.06	log
	Average protein length	-0.120026	3.06864e-17	-8.47508	4914	70019.8	-0.101577	9.42672e-13	-7.15754	4914	70040.1	linear		Average protein length	-0.0563651	0.0116553	-2.52474	2000	1478.85	-0.045849	0.0402426	-2.05259	2000	1481.01	linear
	Average Pfam	-0.0468214	0.00240141	-3.03734	4199	12669.2	-0.0440295	0.00431304	-2.85587	4199	12670.2	linear		Average Pfam	-0.0262978	0.280214	-1.08019	1686	1207.92	-0.0367073	0.131677	-1.50825	1686	1206.82	log
	Average tissues specificity (τ index)	0.40853	3.99851e-197	31.3756	4914	-6314.25	0.34088	5.19581e-134	25.418	4914	-6023.84	linear		Average tissues specificity (τ index)	0.163002	2.16999e-13	7.38848	2000	1431.31	0.146089	5.10832e-11	6.60415	2000	1442.03	linear
	Average PPI	-0.0972054	2.44253e-08	-5.59101	3277	30024.8	-0.0847044	1.19016e-06	-4.8664	3277	30032.3	linear		Average PPI	-0.0232963	0.405156	-0.832724	1277	881.206	-0.0630897	0.0240503	-2.25902	1277	876.8	log
	Lethal-phenotype score of Arabidopsis OGs	-0.0545109	0.000210154	-3.70945	4617	-3441.35	-0.0439286	0.00282501	-2.98777	4617	-3436.53	linear		Lethal-phenotype score of Arabidopsis OGs	-0.0294836	0.237207	-1.18244	1607	1060.92	-0.0580238	0.0199322	-2.32995	1607	1056.9	log
Unpollinated carpel	Average dN	0.255382	3.07972e-73	18.4124	4859	2682.26	0.283527	1.52399e-90	20.6094	4859	2602.74	log	Mature_Leaf	Average dN	0.284429	6.08741e-38	13.1548	1966	1225.7	0.309666	5.32499e-45	14.4403	1966	1193.34	log
	Average dS	0.0574118	6.19973e-05	4.00859	4859	2994.06	0.196539	1.57833e-43	13.9726	4859	2818.62	log		Average dS	0.108245	1.46798e-06	4.83038	1968	1372.33	0.233652	7.78651e-26	10.6604	1968	1284.95	log
	Average ω	0.0774104	6.52273e-08	5.41225	4859	2980.89	0.152532	1.07941e-26	10.7584	4859	2895.68	log		Average ω	0.00305343	0.892319	0.135388	1966	1391.71	-0.0121315	0.590674	-0.537947	1966	1391.43	log
	Average exon number	-0.132922	7.5651e-21	-9.40793	4921	2973.87	-0.137278	3.83762e-22	-9.72205	4921	2967.96	log		Average exon number	-0.00609103	0.782635	-0.275923	2052	1476.56	-0.0240211	0.276527	-1.08844	2052	1475.45	log
	Average coding sequence (CDS) length	-0.124859	1.4581e-18	-8.82795	4921	2984.27	-0.120782	1.83901e-17	-8.53531	4921	2989.28	linear		Average coding sequence (CDS) length	-0.0326744	0.162475	-1.39736	1827	1212.34	-0.0387984	0.0971615	-1.65963	1827	1211.53	log
	Average protein length	-0.12486	1.45764e-18	-8.82799	4921	2984.27	-0.120783	1.83759e-17	-8.5354	4921	2989.28	linear		Average protein length	-0.0321343	0.145434	-1.4564	2052	1474.52	-0.0219253	0.320617	-0.993431	2052	1475.65	linear
	Average Pfam	-0.0507752	0.000979138	-3.29878	4210	2608.22	-0.0429561	0.00529847	-2.78976	4210	2611.31	linear		Average Pfam	-0.0122986	0.60984	-0.510395	1722	1180.92	-0.00471444	0.844917	-0.195637	1722	1181.14	linear
	Average tissues specificity (τ index)	0.417007	1.99655e-206	32.185	4921	2121.17	0.398585	3.80794e-187	30.4871	4921	2209.9	linear		Average tissues specificity (τ index)	0.10141	4.12303e-06	4.61757	2052	1455.41	0.0836343	0.000147798	3.80187	2052	1462.22	linear
	Average PPI	-0.102202	4.1528e-09	-5.8939	3291	1966.24	-0.104628	1.76297e-09	-6.03532	3291	1964.57	log		Average PPI	-0.0435829	0.115986	-1.5729	1300	843.54	-0.0621603	0.0248994	-2.24556	1300	840.975	log
	Lethal-phenotype score of Arabidopsis OGs	-0.0721293	8.87038e-07	-4.92186	4632	2818.18	-0.0693822	2.27287e-06	-4.73348	4632	2819.99	linear		Lethal-phenotype score of Arabidopsis OGs	-0.0220713	0.372016	-0.892948	1636	1049.34	-0.0389771	0.114822	-1.57772	1636	1047.65	log
Immature stamen	Average dN	0.223079	2.29893e-55	15.8764	4813	2737.53	0.258145	3.73303e-74	18.5373	4813	2651.26	log
	Average dS	0.0347397	0.015922	2.41155	4813	2977.5	0.180122	2.1481e-36	12.7039	4813	2824.51	log
	Average ω	0.0556795	0.000110812	3.86881	4813	2968.37	0.129527	1.81977e-19	9.06239	4813	2901.85	log
	Average exon number	-0.154144	2.51047e-27	-10.8949	4877	2931.94	-0.154643	1.70261e-27	-10.9311	4877	2931.17	log
	Average coding sequence (CDS) length	-0.121051	2.16776e-17	-8.51627	4877	2977.24	-0.116746	2.82477e-16	-8.20915	4877	2982.31	linear
	Average protein length	-0.121051	2.16703e-17	-8.51631	4877	2977.24	-0.116747	2.8225e-16	-8.20925	4877	2982.31	linear
	Average Pfam	-0.0722414	3.03242e-06	-4.67501	4166	2580.46	-0.0676655	1.23007e-05	-4.37747	4166	2583.14	linear
	Average tissues specificity (τ index)	0.393699	1.2707e-180	29.9097	4877	2227.56	0.382555	7.98887e-170	28.9155	4877	2277.25	linear
	Average PPI	-0.121698	3.08191e-12	-7.00057	3260	1975.68	-0.157021	1.87007e-19	-9.07792	3260	1942.91	log
	Lethal-phenotype score of Arabidopsis OGs	-0.0840957	1.16935e-08	-5.71458	4585	2786.58	-0.0764186	2.19756e-07	-5.18968	4585	2792.27	linear
Mature receptacle	Average dN	0.25621	1.29556e-73	18.4629	4852	2655.86	0.281585	3.71656e-89	20.4413	4852	2584.44	log
	Average dS	0.0567389	7.64697e-05	3.9586	4852	2969.78	0.196855	1.32338e-43	13.9858	4852	2793.59	log
	Average ω	0.0692244	1.38285e-06	4.83351	4852	2962.12	0.140589	7.47327e-23	9.89114	4852	2888.53	log
	Average exon number	-0.112429	2.60831e-15	-7.93397	4917	2970.08	-0.120238	2.63878e-17	-8.49287	4917	2961.02	log
	Average coding sequence (CDS) length	-0.12092	1.741e-17	-8.54176	4917	2960.2	-0.121806	1.01106e-17	-8.60525	4917	2959.13	log
	Average protein length	-0.120921	1.74048e-17	-8.54179	4917	2960.2	-0.121807	1.01034e-17	-8.60533	4917	2959.12	log
	Average Pfam	-0.0513827	0.000856178	-3.33637	4205	2606.58	-0.0430057	0.00527295	-2.79133	4205	2609.91	linear
	Average tissues specificity (τ index)	0.39816	1.44993e-186	30.4361	4917	2183.6	0.381829	1.66481e-170	28.9692	4917	2257.51	linear
	Average PPI	-0.106848	8.14612e-10	-6.1602	3286	2000.81	-0.103722	2.50142e-09	-5.97797	3286	2003	linear
	Lethal-phenotype score of Arabidopsis OGs	-0.0552229	0.000172515	-3.75927	4620	2813.98	-0.0525015	0.000355856	-3.57349	4620	2815.34	linear
Pollinated carpel	Average dN	0.263748	2.44749e-78	19.0814	4870	2547.88	0.293505	2.11645e-97	21.426	4870	2460.27	log
	Average dS	0.056065	9.02569e-05	3.91868	4870	2883.82	0.203565	9.81005e-47	14.5097	4870	2692.97	log
	Average ω	0.0686569	1.6133e-06	4.80258	4870	2876.14	0.143208	9.64988e-24	10.0979	4870	2798.2	log
	Average exon number	-0.129959	4.86131e-20	-9.20669	4934	2863.25	-0.135622	1.06717e-21	-9.61526	4934	2855.69	log
	Average coding sequence (CDS) length	-0.119827	2.98971e-17	-8.47803	4934	2875.94	-0.116549	2.13486e-16	-8.24284	4934	2879.82	linear
	Average protein length	-0.119828	2.98879e-17	-8.47806	4934	2875.94	-0.11655	2.13338e-16	-8.24292	4934	2879.81	linear
	Average Pfam	-0.0445151	0.00381129	-2.89498	4221	2516.58	-0.0337764	0.0281691	-2.19568	4221	2520.14	linear
	Average tissues specificity (τ index)	0.40306	3.2168e-192	30.9361	4934	2072.25	0.384635	8.5974e-174	29.2695	4934	2157.05	linear
	Average PPI	-0.100261	8.16945e-09	-5.77995	3290	1925.06	-0.10039	7.81596e-09	-5.78747	3290	1924.97	log
	Lethal-phenotype score of Arabidopsis OGs	-0.0683638	3.17807e-06	-4.66468	4634	2712.23	-0.0734223	5.59787e-07	-5.01164	4634	2708.89	log
Mature stamen	Average dN	0.210271	1.228e-49	14.9817	4852	2721.96	0.246355	5.00939e-68	17.7059	4852	2637.55	log
	Average dS	0.0317124	0.0271459	2.21008	4852	2936.58	0.161025	1.478e-29	11.3647	4852	2813.94	log
	Average ω	0.0234416	0.10247	1.6333	4852	2938.79	0.100671	2.06747e-12	7.04816	4852	2892.02	log
	Average exon number	-0.10062	1.51412e-12	-7.09158	4917	2950.84	-0.10252	5.69869e-13	-7.22695	4917	2948.92	log
	Average coding sequence (CDS) length	-0.0915371	1.26031e-10	-6.44577	4917	2959.5	-0.0914758	1.29673e-10	-6.44141	4917	2959.56	linear
	Average protein length	-0.0915377	1.26e-10	-6.4458	4917	2959.5	-0.091477	1.29597e-10	-6.4415	4917	2959.56	linear
	Average Pfam	-0.0629544	4.39511e-05	-4.08997	4204	2552.78	-0.0522867	0.000693092	-3.39482	4204	2557.96	linear
	Average tissues specificity (τ index)	0.371665	5.78833e-161	28.0726	4917	2269.65	0.363098	3.48803e-153	27.3259	4917	2305.45	linear
	Average PPI	-0.0951839	4.60845e-08	-5.47867	3283	1985.54	-0.119121	7.42573e-12	-6.87428	3283	1968.49	log
	Lethal-phenotype score of Arabidopsis OGs	-0.0582536	7.45133e-05	-3.96498	4617	2776.6	-0.0733081	6.11286e-07	-4.99461	4617	2767.42	log
DAP6 seed coat	Average dN	0.267206	2.11884e-80	19.3467	4868	2534.12	0.300934	1.71044e-102	22.0171	4868	2432.57	log
	Average dS	0.0601259	2.6853e-05	4.20265	4868	2877.23	0.209005	3.31879e-49	14.9118	4868	2677.34	log
	Average ω	0.0622662	1.37149e-05	4.35283	4868	2875.95	0.145131	2.45212e-24	10.2343	4868	2791.2	log
	Average exon number	-0.139265	8.38266e-23	-9.87858	4934	2849.75	-0.141872	1.30099e-23	-10.0673	4934	2846.06	log
	Average coding sequence (CDS) length	-0.0979393	5.35896e-12	-6.91273	4934	2898.85	-0.0882938	5.17194e-10	-6.22629	4934	2907.8	linear
	Average protein length	-0.0979397	5.35789e-12	-6.91276	4934	2898.85	-0.0882951	5.16904e-10	-6.22638	4934	2907.8	linear
	Average Pfam	-0.0368534	0.0166587	-2.39511	4218	2510.12	-0.0297485	0.0533144	-1.93291	4218	2512.12	linear
	Average tissues specificity (τ index)	0.381315	1.35299e-170	28.9736	4934	2170.87	0.369207	3.00646e-159	27.9056	4934	2223.08	linear
	Average PPI	-0.135057	7.02035e-15	-7.82067	3292	1881.19	-0.141559	3.27833e-16	-8.20473	3292	1875.15	log
	Lethal-phenotype score of Arabidopsis OGs	-0.0830999	1.46355e-08	-5.67592	4633	2692.09	-0.0697669	1.99131e-06	-4.76037	4633	2701.59	linear
DAP12 seed coat	Average dN	0.297711	8.96887e-99	21.5945	4795	2674.73	0.330272	1.90822e-122	24.2296	4795	2565.88	log
	Average dS	0.0686579	1.93929e-06	4.76553	4795	3097.27	0.226149	1.10627e-56	16.0764	4795	2868.11	log
	Average ω	0.0582132	5.47789e-05	4.03788	4795	3103.65	0.147927	7.08199e-25	10.3573	4795	3013.8	log
	Average exon number	-0.143467	8.89931e-24	-10.1061	4860	3074.67	-0.148479	2.27392e-25	-10.4671	4860	3067.4	log
	Average coding sequence (CDS) length	-0.119417	6.57079e-17	-8.38502	4860	3105.95	-0.11151	6.30271e-15	-7.8226	4860	3114.95	linear
	Average protein length	-0.119418	6.5699e-17	-8.38504	4860	3105.95	-0.111511	6.29945e-15	-7.82266	4860	3114.95	linear
	Average Pfam	-0.0478732	0.00202384	-3.08867	4153	2701.09	-0.0396215	0.010643	-2.55537	4153	2704.1	linear
	Average tissues specificity (τ index)	0.436253	4.2146e-225	33.7986	4860	2149.36	0.419513	1.41324e-206	32.2179	4860	2234.63	linear
	Average PPI	-0.127835	2.44862e-13	-7.35252	3254	2064.71	-0.131713	4.498e-14	-7.57943	3254	2061.38	log
	Lethal-phenotype score of Arabidopsis OGs	-0.0853785	7.41049e-09	-5.79225	4569	2914.3	-0.0754216	3.30671e-07	-5.11264	4569	2921.67	linear
DAP18 seed coat	Average dN	0.266458	1.29775e-78	19.1232	4785	2690.81	0.302392	8.71614e-102	21.945	4785	2584.31	log
	Average dS	0.0449487	0.0018666	3.11241	4785	3033.68	0.205115	1.22123e-46	14.4968	4785	2837.6	log
	Average ω	0.0607448	2.60381e-05	4.20972	4785	3025.66	0.143263	2.25953e-23	10.0133	4785	2944.09	log
	Average exon number	-0.112998	2.9578e-15	-7.91851	4848	3046.19	-0.109459	2.10644e-14	-7.66745	4848	3050.06	linear
	Average coding sequence (CDS) length	-0.112152	4.75686e-15	-7.85844	4848	3047.13	-0.113177	2.6734e-15	-7.93123	4848	3045.99	log
	Average protein length	-0.112152	4.75559e-15	-7.85847	4848	3047.13	-0.113179	2.67153e-15	-7.93132	4848	3045.99	log
	Average Pfam	-0.0519942	0.000807102	-3.35282	4147	2608.94	-0.0547788	0.000415497	-3.53291	4147	2607.71	log
	Average tissues specificity (τ index)	0.393292	3.67533e-179	29.7841	4848	2293.53	0.378564	4.41229e-165	28.4779	4848	2358.32	linear
	Average PPI	-0.0992152	1.41604e-08	-5.68593	3252	2024.54	-0.110429	2.68025e-10	-6.33614	3252	2016.8	log
	Lethal-phenotype score of Arabidopsis OGs	-0.0641862	1.4186e-05	-4.34568	4565	2857.13	-0.0575719	9.90736e-05	-3.8963	4565	2860.82	linear
DAP9 cotyledon	Average dN	0.282583	1.21194e-88	20.3843	4788	2813.55	0.330218	3.15084e-122	24.2075	4788	2659.13	log
	Average dS	0.0547233	0.000151106	3.79228	4788	3197.82	0.221962	1.53476e-54	15.7516	4788	2970.18	log
	Average ω	0.0556169	0.000117534	3.8544	4788	3197.34	0.152091	3.49518e-26	10.6479	4788	3100.08	log
	Average exon number	-0.141706	3.36258e-23	-9.97237	4853	3157.75	-0.156705	4.56526e-28	-11.0531	4853	3135.53	log
	Average coding sequence (CDS) length	-0.119413	6.93352e-17	-8.37865	4853	3186.51	-0.119093	8.38814e-17	-8.35588	4853	3186.88	linear
	Average protein length	-0.119413	6.93261e-17	-8.37867	4853	3186.51	-0.119094	8.38315e-17	-8.35595	4853	3186.88	linear
	Average Pfam	-0.0605468	9.54338e-05	-3.90574	4146	2751.82	-0.0510086	0.00101492	-3.2887	4146	2756.24	linear
	Average tissues specificity (τ index)	0.417097	1.06916e-203	31.9701	4853	2328.33	0.400459	1.8116e-186	30.4452	4853	2407.62	linear
	Average PPI	-0.125878	5.55812e-13	-7.24035	3256	2123.18	-0.133815	1.72565e-14	-7.70494	3256	2116.35	log
	Lethal-phenotype score of Arabidopsis OGs	-0.0798386	6.52474e-08	-5.41274	4567	3015.46	-0.0661695	7.59238e-06	-4.48153	4567	3024.63	linear
DAP12 cotyledon	Average dN	0.266055	9.52666e-80	19.2629	4871	2720.41	0.309091	2.27283e-108	22.683	4871	2588.84	log
	Average dS	0.0402137	0.00499113	2.80889	4871	3070.28	0.199932	4.04057e-45	14.2413	4871	2879.37	log
	Average ω	0.0686421	1.61771e-06	4.80203	4871	3055.15	0.153321	5.09963e-27	10.8287	4871	2962.24	log
	Average exon number	-0.138516	1.36795e-22	-9.82836	4938	3038.47	-0.152509	4.30068e-27	-10.8438	4938	3017.91	log
	Average coding sequence (CDS) length	-0.120701	1.70269e-17	-8.54423	4938	3061.67	-0.1213	1.17833e-17	-8.58727	4938	3060.95	log
	Average protein length	-0.120701	1.70266e-17	-8.54423	4938	3061.67	-0.121301	1.17783e-17	-8.58732	4938	3060.95	log
	Average Pfam	-0.0576463	0.000179425	-3.74969	4217	2623.32	-0.0497251	0.0012341	-3.23307	4217	2626.92	linear
	Average tissues specificity (τ index)	0.402493	8.68795e-192	30.8967	4938	2261.09	0.38744	1.15749e-176	29.5324	4938	2330.69	linear
	Average PPI	-0.133955	1.05108e-14	-7.76864	3303	1990.96	-0.13569	4.72601e-15	-7.87113	3303	1989.39	log
	Lethal-phenotype score of Arabidopsis OGs	-0.079637	5.54093e-08	-5.44196	4640	2878.38	-0.0659324	6.9307e-06	-4.50095	4640	2887.69	linear
DAP15 cotyledon	Average dN	0.264911	9.35952e-78	19.0117	4789	2753.92	0.313682	7.07262e-110	22.8615	4789	2606.27	log
	Average dS	0.05113	0.000399425	3.54297	4789	3089.98	0.206116	3.98022e-47	14.5768	4789	2894.53	log
	Average ω	0.0608061	2.5355e-05	4.21574	4789	3084.78	0.154403	5.98681e-27	10.8148	4789	2986.92	log
	Average exon number	-0.137561	6.01376e-22	-9.67597	4854	3068.39	-0.146092	1.41484e-24	-10.2887	4854	3056.4	log
	Average coding sequence (CDS) length	-0.111089	8.27635e-15	-7.78784	4854	3100.86	-0.104954	2.26608e-13	-7.35281	4854	3107.38	linear
	Average protein length	-0.111089	8.27565e-15	-7.78785	4854	3100.86	-0.104955	2.265e-13	-7.35287	4854	3107.37	linear
	Average Pfam	-0.0480262	0.00197491	-3.09595	4146	2659.82	-0.0376028	0.0154382	-2.42294	4146	2663.53	linear
	Average tissues specificity (τ index)	0.417238	6.87075e-204	31.9865	4854	2232.37	0.401929	5.4611e-188	30.5816	4854	2305.55	linear
	Average PPI	-0.138381	2.18856e-15	-7.96926	3253	2026.33	-0.133973	1.65144e-14	-7.71069	3253	2030.31	linear
	Lethal-phenotype score of Arabidopsis OGs	-0.0879423	2.59084e-09	-5.96753	4569	2906.23	-0.0816043	3.29659e-08	-5.53445	4569	2911.18	linear

## Sheet: S6
Supplementary Table S6. Pearson correlations between relative expression difference of homoeologs (average RFPKM) and their gene features.Note that gene features were log-transformed if the corresponding AIC was lower. FPKM, fragments per kilobase of exon model per million mapped fragments; r: correlation coefficient; df, degree of freedom; AIC, Akaike Information Criterion.
Species	Relative expression difference Copy1 vs. Copy2 (RFPKM)	Gene features	r	p-value	confidence interval (lower)	confidence interval (higher)	t	df	AIC
Nymphaea	Average RFPKM	Average dN (log)	0.316126	0	0.276774	0.354419	15.1383	2064	457.587
		Average dS (log)	0.21157	0	0.170016	0.252372	9.83927	2066	581.105
		Average ω	0.0597748	0.00657281	0.0166929	0.102635	2.72051	2064	667.718
		Average exon number (log)	-0.100097	2.9377e-06	-0.141551	-0.0582928	-4.68746	2171	711.659
		Average coding sequence (CDS) length (log)	-0.0934953	3.96523e-05	-0.137586	-0.0490349	-4.11907	1924	478.259
		Average protein length (log)	-0.102208	1.8037e-06	-0.143641	-0.0604185	-4.78737	2171	710.721
		Average Pfam	-0.0406517	0.0854508	-0.0868067	0.00567736	-1.72085	1789	551.32
		Average tissue specificity (τ index)	0.145469	9.52682e-12	0.104056	0.186379	6.85086	2171	687.064
		Average protein-protein interactions (PPI) (log)	-0.0990675	0.000288709	-0.151911	-0.0456591	-3.63486	1333	338.058
		Lethal-phenotype score of Arabidopsis OGs (log)	-0.0527705	0.0303556	-0.100285	-0.00501549	-2.16725	1682	350.214
Nelumbo	Average RFPKM	Average dN (log)	0.412524	0	0.389132	0.435384	31.8481	4946	-661.216
		Average dS (log)	0.276847	0	0.250918	0.302379	20.262	4946	-132.764
		Average ω (log)	0.192005	0	0.165023	0.218699	13.7593	4946	75.9336
		Average exon number (log)	-0.163596	1.95964e-31	-0.190407	-0.136542	-11.7436	5015	159.238
		Average coding sequence (CDS) length	-0.148209	4.89653e-26	-0.175163	-0.121033	-10.6129	5015	183.91
		Average protein length	-0.148209	4.8959e-26	-0.175163	-0.121033	-10.6129	5015	183.91
		Average Pfam	-0.0633215	3.38994e-05	-0.0931054	-0.0334245	-4.14996	4278	252.996
		Average tissue specificity (τ index)	0.52042	0	0.499947	0.540311	43.1596	5015	-1289.32
		Average protein-protein interactions (PPI) (log)	-0.154498	2.85728e-19	-0.187451	-0.121197	-9.02923	3334	211.426
		Lethal-phenotype score of Arabidopsis OGs	-0.0879058	1.59285e-09	-0.116213	-0.0594558	-6.04672	4695	188.144
Acorus	Average RFPKM	Average dN (log)	0.445394	0	0.417705	0.472257	28.6548	3318	44.4657
		Average dS (log)	0.444746	0	0.417037	0.471628	28.6028	3318	46.8554
		Average ω (log)	-0.0984766	1.3016e-08	-0.132052	-0.0646753	-5.70016	3318	746.216
		Average exon number (log)	-0.185197	9.13681e-28	-0.217365	-0.152628	-11.0179	3418	761.018
		Average coding sequence (CDS) length	-0.158341	1.21549e-20	-0.190845	-0.12549	-9.37548	3418	793.537
		Average protein length	-0.15834	1.21624e-20	-0.190844	-0.125489	-9.37542	3418	793.538
		Average Pfam	-0.0633215	3.38994e-05	-0.0931054	-0.0334245	-4.14996	4278	252.996
		Average tissue specificity (τ index)	0.287072	0	0.256018	0.317533	17.5207	3418	586.239
		Average protein-protein interactions (PPI) (log)	-0.141771	6.2901e-12	-0.181344	-0.101741	-6.9087	2327	546.637
		Lethal-phenotype score of Arabidopsis OGs	-0.138827	5.21975e-15	-0.172934	-0.104387	-7.86033	3144	588.627

## Sheet: S7
Supplementary Table S7. The expected copy number of putatively orthologous genes in 25 species after whole-genome duplications (WGDs) or whole-genome multiplications (WGMs), compared to Amborella (a species without WGD during angiosperm diversification).
Species	Ploid level to Amborella	Expected copy after WGDs or WGMs	References for infering the WGDs, WGTs or WGM
Amborella trichopoda	1	1	Amborella Genome Project, Albert, V. A., Barbazuk, W. B., dePamphilis, C. W., Der, J. P., Leebens-Mack, J., ... & Tomsho, L. (2013). The Amborella genome and the evolution of flowering plants. Science, 342(6165), 1241089.
Nymphaea colorata	2	2	Zhang, L., Chen, F., Zhang, X., Li, Z., Zhao, Y., Lohaus, R., ... & Tang, H. (2020). The water lily genome and the early evolution of flowering plants. Nature, 577(7788), 79-84.
Aristolochia fimbriata	1	1	Qin, L., Hu, Y., Wang, J., Wang, X., Zhao, R., Shan, H., ... & Jiao, Y. (2021). Insights into angiosperm evolution, floral development and chemical biosynthesis from the Aristolochia fimbriata genome. Nature Plants, 7(9), 1239-1253.
Acorus tatarinowii	2	2	Shi, T., Huneau, C., Zhang, Y., Li, Y., Chen, J., Salse, J., & Wang, Q. (2022). The slow-evolving Acorus tatarinowii genome sheds light on ancestral monocot evolution. Nature Plants, 8(7), 764-777.
Phoenix dactylifera	2^2	4	Al-Mssallem, I. S., Hu, S., Zhang, X., Lin, Q., Liu, W., Tan, J., ... & Yu, J. (2013). Genome sequence of the date palm Phoenix dactylifera L. Nature communications, 4(1), 2274.
Cicer arietinum	3*2	6	Parween S, Nawaz K, Roy R, Pole AK, Venkata Suresh B, Misra G, Jain M, Yadav G, Parida SK, Tyagi AK, et al. 2015. An advanced draft genome assembly of a desi type chickpea (Cicer arietinum L.). Sci Rep 5:12806.
Glycine max	3*2^2	12	Schmutz J, Cannon SB, Schlueter J, Ma J, Mitros T, Nelson W, Hyten DL, Song Q, Thelen JJ, Cheng J, et al. 2010. Genome sequence of the palaeopolyploid soybean. Nature 463:178-183.
Arabidopsis thaliana	3*2^2	12	Bowers JE, Chapman BA, Rong J, Paterson AH. 2003. Unravelling angiosperm genome evolution by phylogenetic analysis of chromosomal duplication events. Nature 422:433-438.	De Smet R, Sabaghian E, Li Z, Saeys Y, Van de Peer Y. 2017. Coordinated Functional Divergence of Genes after Genome Duplication in Arabidopsis thaliana. The Plant Cell 29:2786-2800.
Tarenaya hassleriana	3^2*2	18	Cheng S, van den Bergh E, Zeng P, Zhong X, Xu J, Liu X, Hofberger J, de Bruijn S, Bhide AS, Kuelahoglu C, et al. 2013. The Tarenaya hassleriana genome provides insight into reproductive trait and genome evolution of crucifers. Plant Cell 25:2813-2830.
Brassica rapa	3^2*2^2	36	Mun JH, Kwon SJ, Yang TJ, Seol YJ, Jin M, Kim JA, Lim MH, Kim JS, Baek S, Choi BS, et al. 2009. Genome-wide comparative analysis of the Brassica rapa gene space reveals genome shrinkage and differential loss of duplicated genes after whole genome triplication. Genome Biology 10:R111.	Wang X, Wang H, Wang J, Sun R, Wu J, Liu S, Bai Y, Mun JH, Bancroft I, Cheng F, et al. 2011. The genome of the mesopolyploid crop species Brassica rapa. Nature Genetics 43:1035-1039
Citrus clementina	3	3	Del Pozo JC, Ramirez-Parra E. 2015. Whole genome duplications in plants: an overview from Arabidopsis. Journal of Experimental Botany 66:6991-7003.
Actinidia chinensis	3*2^2	12	Wu H, Ma T, Kang M, Ai F, Zhang J, Dong G, Liu J. 2019. A high-quality Actinidia chinensis (kiwifruit) genome. Hortic Res 6:117.
Gossypium raimondii	3*5	15	Wang K, Wang Z, Li F, Ye W, Wang J, Song G, Yue Z, Cong L, Shang H, Zhu S, et al. 2012. The draft genome of a diploid cotton Gossypium raimondii. Nature Genetics 44:1098-1103.
Malus domestica	3*2	6	Qin S, Xu G, He J, Li L, Ma H, Lyu D. 2023. A chromosome-scale genome assembly of Malus domestica, a multi-stress resistant apple variety. Genomics 115:110627.	Julca I, Marcet-Houben M, Vargas P, Gabaldon T. 2018. Phylogenomics of the olive tree (Olea europaea) reveals the relative contribution of ancient allo- and autopolyploidization events. BMC Biology 16:15	Wu T, Ma T, Xu T, Pan L, Zhang Y, Li Y, Ning D. 2022. The De Novo Genome Assembly of Olea europaea subsp. cuspidate, a Widely Distributed Olive Close Relative. Front Genet 13:868540.
Prunus persica	3	3	International Peach Genome I, Verde I, Abbott AG, Scalabrin S, Jung S, Shu S, Marroni F, Zhebentyayeva T, Dettori MT, Grimwood J, et al. 2013. The high-quality draft genome of peach (Prunus persica) identifies unique patterns of genetic diversity, domestication and genome evolution. Nature Genetics 45:487-494.
Olea europaea	3*2^3	24	Julca I, Marcet-Houben M, Vargas P, Gabaldón T. Phylogenomics of the olive tree (Olea europaea) reveals the relative contribution of ancient allo-and autopolyploidization events. BMC biology. 2018 Dec;16:1-5.	Clark JW, Donoghue PCJ. 2018. Whole-Genome Duplication and Plant Macroevolution. Trends in Plant Science 23:933-945.
Solanum lycopersicum	3^2	6	Tomato Genome C. 2012. The tomato genome sequence provides insights into fleshy fruit evolution. Nature 485:635-641.
Populus trichocarpa	3*2	6	Tuskan GA, Difazio S, Jansson S, Bohlmann J, Grigoriev I, Hellsten U, Putnam N, Ralph S, Rombauts S, Salamov A, et al. 2006. The genome of black cottonwood, Populus trichocarpa (Torr. & Gray). Science 313:1596-1604.
Utricularia gibba	3*2^3	24	Ibarra-Laclette E, Lyons E, Hernandez-Guzman G, Perez-Torres CA, Carretero-Paulet L, Chang TH, Lan T, Welch AJ, Juarez MJ, Simpson J, et al. 2013. Architecture and evolution of a minute plant genome. Nature 498:94-98.
Vitis vinifera	3	3	Jaillon O, Aury JM, Noel B, Policriti A, Clepet C, Casagrande A, Choisne N, Aubourg S, Vitulo N, Jubin C, et al. 2007. The grapevine genome sequence suggests ancestral hexaploidization in major angiosperm phyla. Nature 449:463-467.
Buxus sinica	2	2	Chanderbali AS, Jin L, Xu Q, Zhang Y, Zhang J, Jian S, Carroll E, Sankoff D, Albert VA, Howarth DG, et al. 2022. Buxus and Tetracentron genomes help resolve eudicot genome history. Nature Communications 13:643.
Tetracentron sinense	2^2	4	Li M, Yang Y, Xu R, Mu W, Li Y, Mao X, Zheng Z, Bi H, Hao G, Li X, et al. 2021. A chromosome-level genome assembly for the tertiary relict plant Tetracentron sinense oliv. (trochodendraceae). Mol Ecol Resour 21:1186-1199.
Macadamia integrifolia	2	2	Lin J, Zhang W, Zhang X, Ma X, Zhang S, Chen S, Wang Y, Jia H, Liao Z, Lin J, et al. 2022. Signatures of selection in recently domesticated macadamia. Nature Communications 13:242.
Nelumbo nucifera	2	2	Shi T, Rahmani RS, Gugger PF, Wang M, Li H, Zhang Y, Li Z, Wang Q, Van de Peer Y, Marchal K, et al. 2020. Distinct expression and methylation patterns for genes with different fates following a single whole-genome duplication in flowering plants. Molecular Biology and Evolution 37:2394-2413.
Aquilegia coerulea	2	2	Filiault DL, Ballerini ES, Mandakova T, Akoz G, Derieg NJ, Schmutz J, Jenkins J, Grimwood J, Shu S, Hayes RD, et al. 2018. The Aquilegia genome provides insight into adaptive radiation and reveals an extraordinarily polymorphic chromosome with a unique history. Elife 7.

## Sheet: S8
Supplementary Table S8. The Pearson correlations between RFPKM and magnitude cis- and trans-regulatory change between N. nucifera and N. lutea. FPKM, fragments per kilobase of exon model per million mapped fragments; r: correlation coefficient; df, degree of freedom; AIC, Akaike Information Criterion.
Nelumbo
Relative expression difference Copy1 vs. Copy2 (RFPKM)	Cis and trans regulatory	linear					log-transformed					model w/ lower AIC
		r	p-value	t	df	AIC	r	p-value	t	df	AIC
Average RFPKM	Cis + Trans: |A|H16-S1	0.354493	3.14e-77	19.2453	2577	-821.952	0.391461	3.32e-95	21.5956	2577	-904.604	log
	Cis + Trans: |A|H16-S2	0.384913	2.73e-91	21.1051	2561	-913.638	0.407653	3.3e-103	22.5922	2561	-968.445	log
	Cis + Trans: |A|H16-S3	0.36951	4.72e-81	19.791	2477	-856.441	0.387187	1.8e-89	20.9003	2477	-895.143	log
	Cis + Trans: |A|H16-S4	0.375683	1.23e-83	20.1387	2468	-846.275	0.380816	4.54e-86	20.4602	2468	-857.467	log
	Cis + Trans: |A|H8-S1	0.354493	3.14e-77	19.2453	2577	-821.952	0.391461	3.32e-95	21.5956	2577	-904.604	log
	Cis + Trans: |A|H8-S2	0.384913	2.73e-91	21.1051	2561	-913.638	0.407653	3.3e-103	22.5922	2561	-968.445	log
	Cis + Trans: |A|H8-S3	0.36951	4.72e-81	19.791	2477	-856.441	0.387187	1.8e-89	20.9003	2477	-895.143	log
	Cis + Trans: |A|H8-S4	0.375683	1.23e-83	20.1387	2468	-846.275	0.380816	4.54e-86	20.4602	2468	-857.467	log
	Cis: |B|H16-S1	0.413788	1.93e-105	22.8758	2533	-1003.97	0.429855	1.58e-114	23.9607	2533	-1045.77	log
	Cis: |B|H16-S2	0.420927	8.34e-108	23.1787	2495	-1030.38	0.423311	3.91e-109	23.3386	2495	-1036.5	log
	Cis: |B|H16-S3	0.348601	2.14e-68	18.0607	2358	-872.546	0.387431	2.23e-85	20.4072	2358	-950.604	log
	Cis: |B|H16-S4	0.373911	7.76e-79	19.5311	2347	-892.785	0.40058	2.97e-91	21.18	2347	-949.878	log
	Cis: |B|H8-S1	0.413615	8.15e-105	22.8055	2520	-1027.42	0.4188	1.12e-107	23.1517	2520	-1040.58	log
	Cis: |B|H8-S2	0.390176	2.06e-91	21.1458	2490	-969.962	0.405891	1.81e-99	22.1616	2490	-1007.01	log
	Cis: |B|H8-S3	0.382907	7.24e-87	20.5668	2462	-928.187	0.391392	5.23e-91	21.1039	2462	-947.229	log
	Cis: |B|H8-S4	0.334258	2.26e-63	17.3166	2384	-831.698	0.361735	1.13e-74	18.9451	2384	-883.628	log
	Trans: |A-B|H16-S1	0.284428	3.67e-48	14.8962	2521	-753.629	0.333059	2.05e-66	17.7353	2521	-837.437	log
	Trans: |A-B|H16-S2	0.312151	4.54e-57	16.3395	2473	-842.426	0.347583	3.3e-71	18.4345	2473	-907.373	log
	Trans: |A-B|H16-S3	0.313918	2.09e-54	15.9459	2326	-867.997	0.339821	5.1e-64	17.4261	2326	-912.145	log
	Trans: |A-B|H16-S4	0.363958	1.26e-73	18.8173	2319	-884.703	0.368039	2.28e-75	19.0612	2319	-892.71	log
	Trans: |A-B|H8-S1	0.285152	3.61e-48	14.899	2508	-781.295	0.331801	1.44e-65	17.6144	2508	-861.185	log
	Trans: |A-B|H8-S2	0.338142	2.18e-67	17.8861	2478	-875.822	0.376557	2.22e-84	20.2342	2478	-953.918	log
	Trans: |A-B|H8-S3	0.35526	4.7e-72	18.576	2389	-912.93	0.373261	6.39e-80	19.6653	2389	-949.086	log
	Trans: |A-B|H8-S4	0.345492	1.31e-66	17.8056	2339	-880.884	0.357875	1.13e-71	18.5356	2339	-904.152	log
Leaf	Cis + Trans: |A|H16-S1	0.233941	3.35688e-33	12.1768	2561	1151.29	0.246891	6.72272e-37	12.8934	2561	1134.35	log
	Cis + Trans: |A|H16-S2	0.252985	1.57667e-38	13.1995	2548	1103.39	0.261074	5.25846e-41	13.6519	2548	1092.04	log
	Cis + Trans: |A|H16-S3	0.223069	3.24751e-29	11.366	2467	1081.48	0.239961	1.12888e-33	12.2773	2467	1061.08	log
	Cis + Trans: |A|H16-S4	0.207215	2.77024e-25	10.5055	2460	1104.15	0.219662	2.77659e-28	11.1677	2460	1090.44	log
	Cis + Trans: |A|H8-S1	0.233941	3.35688e-33	12.1768	2561	1151.29	0.246891	6.72272e-37	12.8934	2561	1134.35	log
	Cis + Trans: |A|H8-S2	0.252985	1.57667e-38	13.1995	2548	1103.39	0.261074	5.25846e-41	13.6519	2548	1092.04	log
	Cis + Trans: |A|H8-S3	0.223069	3.24751e-29	11.366	2467	1081.48	0.239961	1.12888e-33	12.2773	2467	1061.08	log
	Cis + Trans: |A|H8-S4	0.207215	2.77024e-25	10.5055	2460	1104.15	0.219662	2.77659e-28	11.1677	2460	1090.44	log
	Cis: |B|H16-S1	0.265255	7.93519e-42	13.8022	2517	1051.57	0.264865	1.05127e-41	13.7804	2517	1052.13	linear
	Cis: |B|H16-S2	0.266276	1.19304e-41	13.7737	2486	1005.45	0.264031	5.90632e-41	13.6489	2486	1008.64	linear
	Cis: |B|H16-S3	0.227527	4.70002e-29	11.3389	2355	939.189	0.2494	9.45737e-35	12.4979	2355	913.115	log
	Cis: |B|H16-S4	0.245616	1.56067e-33	12.2594	2341	930.285	0.254397	6.27407e-36	12.7274	2341	919.312	log
	Cis: |B|H8-S1	0.262071	1.11292e-40	13.5971	2507	1043.4	0.257809	2.22315e-39	13.3601	2507	1049.36	linear
	Cis: |B|H8-S2	0.252756	1.76701e-37	13.0096	2480	1031.29	0.255526	2.70418e-38	13.162	2480	1027.55	log
	Cis: |B|H8-S3	0.267946	1.02442e-41	13.7885	2458	978.37	0.262039	6.56668e-40	13.4618	2458	986.653	linear
	Cis: |B|H8-S4	0.211997	1.34446e-25	10.5807	2379	978.779	0.217888	5.56343e-27	10.8891	2379	972.457	log
	Trans: |A-B|H16-S1	0.160408	6.30846e-16	8.13698	2507	1156.46	0.179905	1.07484e-19	9.15722	2507	1139.31	log
	Trans: |A-B|H16-S2	0.195677	1.02887e-22	9.90662	2465	1058.33	0.212864	1.13266e-26	10.8163	2465	1040.25	log
	Trans: |A-B|H16-S3	0.19311	5.72324e-21	9.48596	2323	946.491	0.21055	1.04375e-24	10.3807	2323	929.427	log
	Trans: |A-B|H16-S4	0.161883	4.57243e-15	7.89132	2314	988.12	0.16989	1.85013e-16	8.29295	2314	981.794	log
	Trans: |A-B|H8-S1	0.165461	8.57332e-17	8.38198	2496	1142.22	0.187435	3.48186e-21	9.5332	2496	1122.22	log
	Trans: |A-B|H8-S2	0.204245	1.13611e-24	10.3652	2468	1069.55	0.220677	1.26848e-28	11.2401	2468	1051.49	log
	Trans: |A-B|H8-S3	0.182133	2.89447e-19	9.04981	2387	1001.74	0.205053	4.27992e-24	10.2358	2387	979.711	log
	Trans: |A-B|H8-S4	0.175981	1.02037e-17	8.6404	2336	977.383	0.189385	2.55597e-20	9.3221	2336	965.537	log
Petiole	Cis + Trans: |A|H16-S1	0.25168	3.2946e-38	13.1396	2553	1185.36	0.274905	1.56165e-45	14.4468	2553	1151.78	log
	Cis + Trans: |A|H16-S2	0.263603	1.09198e-41	13.775	2541	1134.15	0.278009	2.33962e-46	14.5891	2541	1112.74	log
	Cis + Trans: |A|H16-S3	0.234265	5.39398e-32	11.942	2456	1098.67	0.250801	1.43637e-36	12.8396	2456	1077.72	log
	Cis + Trans: |A|H16-S4	0.244602	9.55968e-35	12.489	2451	1082.37	0.247997	1.06369e-35	12.6737	2451	1078	log
	Cis + Trans: |A|H8-S1	0.25168	3.2946e-38	13.1396	2553	1185.36	0.274905	1.56165e-45	14.4468	2553	1151.78	log
	Cis + Trans: |A|H8-S2	0.263603	1.09198e-41	13.775	2541	1134.15	0.278009	2.33962e-46	14.5891	2541	1112.74	log
	Cis + Trans: |A|H8-S3	0.234265	5.39398e-32	11.942	2456	1098.67	0.250801	1.43637e-36	12.8396	2456	1077.72	log
	Cis + Trans: |A|H8-S4	0.244602	9.55968e-35	12.489	2451	1082.37	0.247997	1.06369e-35	12.6737	2451	1078	log
	Cis: |B|H16-S1	0.294722	1.52989e-51	15.455	2511	1072.82	0.299273	3.64332e-53	15.7169	2511	1065.37	log
	Cis: |B|H16-S2	0.295021	4.7297e-51	15.3794	2481	1037.05	0.29317	2.08779e-50	15.2738	2481	1040	linear
	Cis: |B|H16-S3	0.228132	3.70727e-29	11.3611	2351	989.784	0.255916	1.6805e-36	12.8361	2351	956.163	log
	Cis: |B|H16-S4	0.263348	2.24715e-38	13.1911	2335	942.605	0.291553	5.10858e-47	14.7283	2335	902.968	log
	Cis: |B|H8-S1	0.291412	3.46985e-50	15.2348	2501	1056.54	0.287726	6.47553e-49	15.0245	2501	1062.37	linear
	Cis: |B|H8-S2	0.272796	1.54502e-43	14.1093	2476	1065.19	0.286764	4.05485e-48	14.8948	2476	1044.18	log
	Cis: |B|H8-S3	0.274601	9.35506e-44	14.1499	2455	1039.42	0.27608	3.15546e-44	14.2323	2455	1037.25	log
	Cis: |B|H8-S4	0.233026	1.15399e-30	11.6753	2374	1001.39	0.252107	9.07523e-36	12.6936	2374	978.022	log
	Trans: |A-B|H16-S1	0.19141	4.41908e-22	9.75274	2501	1194.17	0.208457	5.65818e-26	10.6591	2501	1176.4	log
	Trans: |A-B|H16-S2	0.223883	2.35788e-29	11.3957	2461	1097.02	0.235977	1.62866e-32	12.0467	2461	1082.56	log
	Trans: |A-B|H16-S3	0.216614	4.66556e-26	10.6873	2320	958.701	0.232517	7.06408e-30	11.5151	2320	941.235	log
	Trans: |A-B|H16-S4	0.220774	6.75215e-27	10.8747	2308	968.958	0.22484	7.34903e-28	11.0855	2308	964.554	log
	Trans: |A-B|H8-S1	0.2009	4.17969e-24	10.2335	2490	1165.17	0.227707	1.13506e-30	11.6691	2490	1135.15	log
	Trans: |A-B|H8-S2	0.233061	8.99035e-32	11.8965	2464	1097.29	0.250688	1.19249e-36	12.8543	2464	1074.95	log
	Trans: |A-B|H8-S3	0.216255	1.23243e-26	10.8126	2383	1023.47	0.228613	1.18622e-29	11.4635	2383	1009.67	log
	Trans: |A-B|H8-S4	0.247416	6.82478e-34	12.3313	2332	937.411	0.247312	7.27938e-34	12.3258	2332	937.539	linear
Apical mertistem	Cis + Trans: |A|H16-S1	0.288449	2.05646e-50	15.2632	2567	800.108	0.300098	1.2941e-54	15.9393	2567	780.825	log
	Cis + Trans: |A|H16-S2	0.268095	3.03956e-43	14.0498	2549	825.935	0.279005	7.84497e-47	14.6688	2549	809.477	log
	Cis + Trans: |A|H16-S3	0.248362	7.61873e-36	12.7013	2454	828.322	0.25569	5.8528e-38	13.1019	2454	818.634	log
	Cis + Trans: |A|H16-S4	0.232443	1.94053e-31	11.8293	2450	867.696	0.229552	1.1062e-30	11.674	2450	871.155	linear
	Cis + Trans: |A|H8-S1	0.288449	2.05646e-50	15.2632	2567	800.108	0.300098	1.2941e-54	15.9393	2567	780.825	log
	Cis + Trans: |A|H8-S2	0.268095	3.03956e-43	14.0498	2549	825.935	0.279005	7.84497e-47	14.6688	2549	809.477	log
	Cis + Trans: |A|H8-S3	0.248362	7.61873e-36	12.7013	2454	828.322	0.25569	5.8528e-38	13.1019	2454	818.634	log
	Cis + Trans: |A|H8-S4	0.232443	1.94053e-31	11.8293	2450	867.696	0.229552	1.1062e-30	11.674	2450	871.155	linear
	Cis: |B|H16-S1	0.33898	4.88816e-69	18.1127	2527	657.696	0.337735	1.63288e-68	18.0376	2527	660.103	linear
	Cis: |B|H16-S2	0.307339	1.49447e-55	16.1	2485	696.937	0.299084	1.44836e-52	15.6245	2485	710.647	linear
	Cis: |B|H16-S3	0.249579	9.93213e-35	12.4942	2350	680.233	0.26889	3.07096e-40	13.5334	2350	654.985	log
	Cis: |B|H16-S4	0.271462	9.67601e-41	13.6264	2334	689.183	0.277753	1.20741e-42	13.9683	2334	680.453	log
	Cis: |B|H8-S1	0.321733	1.16147e-61	17.0341	2513	656.37	0.321566	1.35038e-61	17.0243	2513	656.671	linear
	Cis: |B|H8-S2	0.294859	5.14604e-51	15.3733	2482	705.742	0.303947	2.99781e-54	15.8945	2482	690.894	log
	Cis: |B|H8-S3	0.269535	4.12468e-42	13.8597	2452	771.518	0.268399	9.29235e-42	13.7967	2452	773.135	linear
	Cis: |B|H8-S4	0.230628	4.96992e-30	11.5435	2372	750.999	0.246963	2.54335e-34	12.4124	2372	731.357	log
	Trans: |A-B|H16-S1	0.226945	8.97909e-31	11.6885	2516	804.46	0.25225	7.55219e-38	13.0756	2516	772.061	log
	Trans: |A-B|H16-S2	0.203637	1.74494e-24	10.3225	2463	789.671	0.223466	2.85573e-29	11.378	2463	767.796	log
	Trans: |A-B|H16-S3	0.207054	6.98003e-24	10.1895	2318	681.143	0.211128	8.68306e-25	10.3993	2318	677.009	log
	Trans: |A-B|H16-S4	0.216975	5.28292e-26	10.6759	2307	725.833	0.219576	1.31948e-26	10.8103	2307	723.079	log
	Trans: |A-B|H8-S1	0.21576	9.23954e-28	11.0526	2502	787.067	0.230317	1.67875e-31	11.8387	2502	769.955	log
	Trans: |A-B|H8-S2	0.217153	9.06858e-28	11.0561	2470	802.028	0.243409	1.14361e-34	12.4723	2470	770.456	log
	Trans: |A-B|H8-S3	0.21847	4.03905e-27	10.9197	2379	752.173	0.227953	1.9347e-29	11.419	2379	741.566	log
	Trans: |A-B|H8-S4	0.196776	8.52518e-22	9.6899	2331	748.976	0.204168	2.24926e-23	10.0694	2331	741.772	log
Rhizome elongation zone	Cis + Trans: |A|H16-S1	0.276735	1.94859e-46	14.5993	2570	850.825	0.288815	1.34018e-50	15.2932	2570	831.726	log
	Cis + Trans: |A|H16-S2	0.272599	8.99434e-45	14.3158	2553	847.743	0.284611	8.17609e-49	15.001	2553	829.202	log
	Cis + Trans: |A|H16-S3	0.241903	3.94598e-34	12.3677	2461	856.654	0.24404	1.00568e-34	12.4839	2461	853.935	log
	Cis + Trans: |A|H16-S4	0.222048	7.98808e-29	11.2837	2455	892.471	0.219795	2.91664e-28	11.1634	2455	895.043	linear
	Cis + Trans: |A|H8-S1	0.276735	1.94859e-46	14.5993	2570	850.825	0.288815	1.34018e-50	15.2932	2570	831.726	log
	Cis + Trans: |A|H8-S2	0.272599	8.99434e-45	14.3158	2553	847.743	0.284611	8.17609e-49	15.001	2553	829.202	log
	Cis + Trans: |A|H8-S3	0.241903	3.94598e-34	12.3677	2461	856.654	0.24404	1.00568e-34	12.4839	2461	853.935	log
	Cis + Trans: |A|H8-S4	0.222048	7.98808e-29	11.2837	2455	892.471	0.219795	2.91664e-28	11.1634	2455	895.043	linear
	Cis: |B|H16-S1	0.316659	4.94778e-60	16.7851	2528	723.596	0.315505	1.3835e-59	16.7172	2528	725.647	linear
	Cis: |B|H16-S2	0.302212	9.5072e-54	15.8137	2488	740.354	0.292849	1.96762e-50	15.2771	2488	755.574	linear
	Cis: |B|H16-S3	0.238252	1.00578e-31	11.8947	2351	717.047	0.256706	1.00634e-36	12.8785	2351	694.15	log
	Cis: |B|H16-S4	0.241727	1.83545e-32	12.0454	2338	757.049	0.264941	6.96191e-39	13.2854	2338	727.635	log
	Cis: |B|H8-S1	0.30483	2.9907e-55	16.0479	2514	693.839	0.303855	6.82739e-55	15.9913	2514	695.485	linear
	Cis: |B|H8-S2	0.28326	4.51337e-47	14.7175	2483	754.719	0.281578	1.63477e-46	14.6226	2483	757.283	linear
	Cis: |B|H8-S3	0.253537	2.32681e-37	12.9892	2456	811.186	0.260522	2.01714e-39	13.3727	2456	801.736	log
	Cis: |B|H8-S4	0.223963	2.09232e-28	11.1991	2375	782.171	0.231899	2.17705e-30	11.6181	2375	773.101	log
	Trans: |A-B|H16-S1	0.208247	4.43823e-26	10.6819	2517	854.562	0.237042	1.6471e-33	12.2412	2517	820.571	log
	Trans: |A-B|H16-S2	0.197821	3.38193e-23	10.0216	2466	823.129	0.235433	1.9751e-32	12.0295	2466	780.915	log
	Trans: |A-B|H16-S3	0.190984	1.67001e-20	9.36946	2319	711.332	0.198251	5.32431e-22	9.74032	2319	704.508	log
	Trans: |A-B|H16-S4	0.206972	8.67935e-24	10.1678	2310	763.417	0.207699	6.01419e-24	10.205	2310	762.69	log
	Trans: |A-B|H8-S1	0.188439	1.87077e-21	9.59956	2503	830.836	0.218289	2.10866e-28	11.1909	2503	799.102	log
	Trans: |A-B|H8-S2	0.217156	8.83747e-28	11.0585	2471	823.914	0.246494	1.50308e-35	12.6431	2471	788.356	log
	Trans: |A-B|H8-S3	0.202605	1.63364e-23	10.0998	2383	788.592	0.214669	2.91661e-26	10.7294	2383	776.039	log
	Trans: |A-B|H8-S4	0.176013	1.0728e-17	8.63461	2332	779.729	0.18237	6.66177e-19	8.95699	2332	774.235	log
Rhizome internode	Cis + Trans: |A|H16-S1	0.237024	8.04842e-34	12.3008	2542	1272.5	0.26982	1.1009e-43	14.1279	2542	1227.3	log
	Cis + Trans: |A|H16-S2	0.281575	2.23579e-47	14.7631	2531	1182.76	0.308682	4.73184e-57	16.3268	2531	1138.36	log
	Cis + Trans: |A|H16-S3	0.250482	2.08715e-36	12.8091	2451	1142.99	0.27636	3.01163e-44	14.2363	2451	1107.05	log
	Cis + Trans: |A|H16-S4	0.281296	1.06307e-45	14.4886	2443	1094.7	0.287835	7.38615e-48	14.8554	2443	1084.8	log
	Cis + Trans: |A|H8-S1	0.237024	8.04842e-34	12.3008	2542	1272.5	0.26982	1.1009e-43	14.1279	2542	1227.3	log
	Cis + Trans: |A|H8-S2	0.281575	2.23579e-47	14.7631	2531	1182.76	0.308682	4.73184e-57	16.3268	2531	1138.36	log
	Cis + Trans: |A|H8-S3	0.250482	2.08715e-36	12.8091	2451	1142.99	0.27636	3.01163e-44	14.2363	2451	1107.05	log
	Cis + Trans: |A|H8-S4	0.281296	1.06307e-45	14.4886	2443	1094.7	0.287835	7.38615e-48	14.8554	2443	1084.8	log
	Cis: |B|H16-S1	0.264275	2.98449e-41	13.7009	2500	1198.49	0.281015	1.24422e-46	14.6407	2500	1173.82	log
	Cis: |B|H16-S2	0.292223	6.35798e-50	15.1953	2473	1123.92	0.311291	9.47376e-57	16.2896	2473	1092.58	log
	Cis: |B|H16-S3	0.241527	1.53101e-32	12.0605	2348	1065.53	0.280037	1.34423e-43	14.1351	2348	1014.86	log
	Cis: |B|H16-S4	0.278807	5.72844e-43	14.0257	2334	1006.91	0.30702	3.55943e-52	15.5853	2334	964.662	log
	Cis: |B|H8-S1	0.255074	2.80644e-38	13.1583	2488	1188.56	0.265598	1.79942e-41	13.7415	2488	1173.93	log
	Cis: |B|H8-S2	0.259449	3.08059e-39	13.3381	2465	1161.02	0.293083	4.60604e-50	15.2195	2465	1111.37	log
	Cis: |B|H8-S3	0.274425	1.34795e-43	14.1228	2449	1122.74	0.303931	1.51325e-53	15.7876	2449	1077.09	log
	Cis: |B|H8-S4	0.234303	6.08064e-31	11.7331	2370	1089.68	0.275339	1.57974e-42	13.9432	2370	1036.61	log
	Trans: |A-B|H16-S1	0.193817	1.6517e-22	9.85638	2489	1274.05	0.23261	5.87992e-32	11.9322	2489	1230.86	log
	Trans: |A-B|H16-S2	0.245075	6.83745e-35	12.5173	2452	1165.66	0.275158	7.0022e-44	14.1722	2452	1124.45	log
	Trans: |A-B|H16-S3	0.199075	3.7974e-22	9.77614	2316	1073.34	0.218662	1.72371e-26	10.784	2316	1053.51	log
	Trans: |A-B|H16-S4	0.270921	4.10373e-40	13.5153	2306	995.486	0.272053	1.9017e-40	13.5763	2306	993.955	log
	Trans: |A-B|H8-S1	0.208358	1.02209e-25	10.6026	2477	1236.11	0.240845	4.77398e-34	12.3503	2477	1198	log
	Trans: |A-B|H8-S2	0.248839	5.57413e-36	12.7273	2454	1161.53	0.282656	2.41349e-46	14.5974	2454	1114.01	log
	Trans: |A-B|H8-S3	0.240307	1.34269e-32	12.0697	2377	1084.22	0.264381	2.44513e-39	13.3653	2377	1053.34	log
	Trans: |A-B|H8-S4	0.257854	1.13195e-36	12.8712	2326	1013.74	0.266991	2.73885e-39	13.3616	2326	1001.75	log
Root	Cis + Trans: |A|H16-S1	0.224742	8.2782e-31	11.6924	2570	1030.62	0.258427	1.61773e-40	13.5617	2570	986.153	log
	Cis + Trans: |A|H16-S2	0.239643	1.0671e-34	12.4719	2553	978.405	0.260287	7.74779e-41	13.6211	2553	950.275	log
	Cis + Trans: |A|H16-S3	0.226094	5.63406e-30	11.526	2466	930.598	0.242138	2.91845e-34	12.3931	2466	910.981	log
	Cis + Trans: |A|H16-S4	0.229667	8.5306e-31	11.6968	2457	916.965	0.24633	2.59885e-35	12.5983	2457	896.289	log
	Cis + Trans: |A|H8-S1	0.224742	8.2782e-31	11.6924	2570	1030.62	0.258427	1.61773e-40	13.5617	2570	986.153	log
	Cis + Trans: |A|H8-S2	0.239643	1.0671e-34	12.4719	2553	978.405	0.260287	7.74779e-41	13.6211	2553	950.275	log
	Cis + Trans: |A|H8-S3	0.226094	5.63406e-30	11.526	2466	930.598	0.242138	2.91845e-34	12.3931	2466	910.981	log
	Cis + Trans: |A|H8-S4	0.229667	8.5306e-31	11.6968	2457	916.965	0.24633	2.59885e-35	12.5983	2457	896.289	log
	Cis: |B|H16-S1	0.291019	1.56456e-50	15.2881	2526	886.464	0.293107	2.88361e-51	15.4081	2526	883.093	log
	Cis: |B|H16-S2	0.303567	3.07462e-54	15.8918	2488	829.035	0.292461	2.68511e-50	15.2549	2488	847.126	linear
	Cis: |B|H16-S3	0.247011	4.65236e-34	12.3625	2352	800.979	0.261848	3.3068e-38	13.158	2352	781.975	log
	Cis: |B|H16-S4	0.24851	2.59417e-34	12.4133	2341	787.845	0.27266	3.22687e-41	13.7119	2341	756.202	log
	Cis: |B|H8-S1	0.292009	1.20292e-50	15.3085	2514	869.847	0.292695	6.91362e-51	15.3478	2514	868.743	log
	Cis: |B|H8-S2	0.287451	1.75421e-48	14.9548	2483	849.747	0.284993	1.18654e-47	14.8155	2483	853.556	linear
	Cis: |B|H8-S3	0.277893	7.60496e-45	14.3395	2457	848.962	0.278915	3.55262e-45	14.3966	2457	847.446	log
	Cis: |B|H8-S4	0.237688	6.97441e-32	11.9252	2375	834.564	0.254418	1.9698e-36	12.8207	2375	813.731	log
	Trans: |A-B|H16-S1	0.142705	6.34984e-13	7.23063	2515	1051.07	0.188069	1.80509e-21	9.60296	2515	1012.21	log
	Trans: |A-B|H16-S2	0.171551	9.33736e-18	8.6472	2466	959.383	0.201847	4.19939e-24	10.2341	2466	930.448	log
	Trans: |A-B|H16-S3	0.173051	4.54931e-17	8.46295	2320	829.773	0.18127	1.32957e-18	8.87821	2320	822.792	log
	Trans: |A-B|H16-S4	0.190496	2.34244e-20	9.33256	2313	821.557	0.200919	1.64557e-22	9.86408	2313	811.737	log
	Trans: |A-B|H8-S1	0.165632	7.21599e-17	8.40264	2503	1019.07	0.205264	3.08848e-25	10.4928	2503	980.919	log
	Trans: |A-B|H8-S2	0.202482	2.70794e-24	10.2781	2471	942.437	0.233085	7.27716e-32	11.9146	2471	907.822	log
	Trans: |A-B|H8-S3	0.202225	1.9398e-23	10.0822	2384	869.769	0.216206	1.23608e-26	10.8122	2384	855.171	log
	Trans: |A-B|H8-S4	0.19641	1.01696e-21	9.67115	2331	829.35	0.205392	1.21521e-23	10.1325	2331	820.576	log
Petal	Cis + Trans: |A|H16-S1	0.211821	2.13364e-27	10.9705	2562	1188.57	0.242622	1.14267e-35	12.6588	2562	1150.72	log
	Cis + Trans: |A|H16-S2	0.260972	5.08609e-41	13.6542	2551	1098.03	0.29142	3.71428e-51	15.3867	2551	1051.53	log
	Cis + Trans: |A|H16-S3	0.253896	1.03458e-37	13.0538	2473	1025.26	0.278333	2.86816e-45	14.4107	2473	990.615	log
	Cis + Trans: |A|H16-S4	0.301948	3.40265e-53	15.7285	2466	952.699	0.313536	1.97972e-57	16.3966	2466	933.254	log
	Cis + Trans: |A|H8-S1	0.211821	2.13364e-27	10.9705	2562	1188.57	0.242622	1.14267e-35	12.6588	2562	1150.72	log
	Cis + Trans: |A|H8-S2	0.260972	5.08609e-41	13.6542	2551	1098.03	0.29142	3.71428e-51	15.3867	2551	1051.53	log
	Cis + Trans: |A|H8-S3	0.253896	1.03458e-37	13.0538	2473	1025.26	0.278333	2.86816e-45	14.4107	2473	990.615	log
	Cis + Trans: |A|H8-S4	0.301948	3.40265e-53	15.7285	2466	952.699	0.313536	1.97972e-57	16.3966	2466	933.254	log
	Cis: |B|H16-S1	0.241334	9.5333e-35	12.4839	2520	1106.85	0.255264	8.33244e-39	13.2532	2520	1088.26	log
	Cis: |B|H16-S2	0.281523	1.2759e-46	14.6401	2490	994.281	0.291469	5.41657e-50	15.2044	2490	978.809	log
	Cis: |B|H16-S3	0.244887	1.4392e-33	12.265	2358	886.335	0.286761	6.58254e-46	14.5353	2358	829.773	log
	Cis: |B|H16-S4	0.250158	7.85433e-35	12.5144	2346	893.254	0.278501	4.37026e-43	14.045	2346	855.42	log
	Cis: |B|H8-S1	0.246942	3.47626e-36	12.7621	2508	1088.57	0.257407	2.84114e-39	13.3405	2508	1074.42	log
	Cis: |B|H8-S2	0.250848	5.57402e-37	12.9152	2484	1051.7	0.282229	9.53531e-47	14.6623	2484	1006.92	log
	Cis: |B|H8-S3	0.266637	2.32565e-41	13.7243	2461	1003.41	0.29114	2.55752e-49	15.097	2461	966.906	log
	Cis: |B|H8-S4	0.233409	7.14471e-31	11.7177	2383	953.182	0.272111	9.30196e-42	13.8042	2383	903.313	log
	Trans: |A-B|H16-S1	0.182169	3.54641e-20	9.2801	2509	1159.57	0.214121	1.98788e-27	10.9799	2509	1126.47	log
	Trans: |A-B|H16-S2	0.212038	1.63016e-26	10.7811	2469	1060.73	0.246045	2.14462e-35	12.6135	2469	1020.09	log
	Trans: |A-B|H16-S3	0.210036	1.27056e-24	10.3609	2326	884.025	0.23756	3.15821e-31	11.7949	2326	853.827	log
	Trans: |A-B|H16-S4	0.277211	3.36561e-42	13.8909	2318	827.326	0.28318	4.90741e-44	14.2158	2318	818.905	log
	Trans: |A-B|H8-S1	0.185564	8.51556e-21	9.43653	2497	1147.98	0.224082	8.24353e-30	11.4895	2497	1106.81	log
	Trans: |A-B|H8-S2	0.225014	9.10732e-30	11.482	2472	1069.41	0.268112	5.38528e-42	13.8369	2472	1013.4	log
	Trans: |A-B|H8-S3	0.240804	6.90849e-33	12.1267	2389	942.93	0.2607	1.91045e-38	13.1988	2389	917.469	log
	Trans: |A-B|H8-S4	0.273385	2.19306e-41	13.7425	2338	848.052	0.282694	3.00842e-44	14.2503	2338	834.924	log
Immature receptacle	Cis + Trans: |A|H16-S1	0.276019	3.12725e-46	14.5641	2572	944.216	0.298116	5.48535e-54	15.8391	2572	908.623	log
	Cis + Trans: |A|H16-S2	0.308015	2.07606e-57	16.3777	2559	882.87	0.315079	3.96852e-60	16.7942	2559	870.386	log
	Cis + Trans: |A|H16-S3	0.271921	3.83974e-43	14.0406	2469	874.116	0.28266	1.28387e-46	14.6422	2469	858.173	log
	Cis + Trans: |A|H16-S4	0.294702	1.4553e-50	15.3022	2462	847.827	0.286257	1.09685e-47	14.824	2462	861.03	linear
	Cis + Trans: |A|H8-S1	0.276019	3.12725e-46	14.5641	2572	944.216	0.298116	5.48535e-54	15.8391	2572	908.623	log
	Cis + Trans: |A|H8-S2	0.308015	2.07606e-57	16.3777	2559	882.87	0.315079	3.96852e-60	16.7942	2559	870.386	log
	Cis + Trans: |A|H8-S3	0.271921	3.83974e-43	14.0406	2469	874.116	0.28266	1.28387e-46	14.6422	2469	858.173	log
	Cis + Trans: |A|H8-S4	0.294702	1.4553e-50	15.3022	2462	847.827	0.286257	1.09685e-47	14.824	2462	861.03	linear
	Cis: |B|H16-S1	0.32274	1.92737e-62	17.1479	2529	797.561	0.328643	8.21654e-65	17.4992	2529	786.673	log
	Cis: |B|H16-S2	0.344237	2.28181e-70	18.3102	2494	726.395	0.345337	7.76902e-71	18.3767	2494	724.245	log
	Cis: |B|H16-S3	0.248812	1.32613e-34	12.4691	2356	785.89	0.276418	1.28297e-42	13.9609	2356	749.159	log
	Cis: |B|H16-S4	0.267853	7.81053e-40	13.4599	2344	773.709	0.284199	7.85271e-45	14.3512	2344	750.791	log
	Cis: |B|H8-S1	0.295928	4.34288e-52	15.5428	2517	826.313	0.294243	1.71974e-51	15.4459	2517	829.057	linear
	Cis: |B|H8-S2	0.304663	1.16957e-54	15.9583	2489	796.138	0.305035	8.56014e-55	15.9797	2489	795.516	log
	Cis: |B|H8-S3	0.306785	8.2514e-55	15.987	2460	774.314	0.306798	8.16231e-55	15.9877	2460	774.292	log
	Cis: |B|H8-S4	0.243745	1.43214e-33	12.2635	2381	831.217	0.269903	4.71383e-41	13.6777	2381	796.931	log
	Trans: |A-B|H16-S1	0.22497	2.80531e-30	11.5859	2518	930.969	0.255172	9.50655e-39	13.2428	2518	892.181	log
	Trans: |A-B|H16-S2	0.248024	5.3433e-36	12.7293	2472	841.166	0.267648	7.51259e-42	13.8111	2472	814.346	log
	Trans: |A-B|H16-S3	0.218573	1.4839e-26	10.798	2324	764.143	0.237313	3.87241e-31	11.7768	2324	743.179	log
	Trans: |A-B|H16-S4	0.286943	3.52502e-45	14.4153	2316	712.164	0.287249	2.82147e-45	14.432	2316	711.721	log
	Trans: |A-B|H8-S1	0.231224	8.60888e-32	11.8975	2506	901.861	0.247149	3.22717e-36	12.7684	2506	881.593	log
	Trans: |A-B|H8-S2	0.26404	8.13828e-41	13.6247	2477	842.045	0.289254	5.55115e-49	15.0389	2477	804.589	log
	Trans: |A-B|H8-S3	0.266638	3.61405e-40	13.5165	2387	756.007	0.270136	3.18838e-41	13.7076	2387	751.173	log
	Trans: |A-B|H8-S4	0.27357	2.0855e-41	13.7467	2336	732.288	0.280139	2.04561e-43	14.1045	2336	723.078	log
Unpollinated carpel	Cis + Trans: |A|H16-S1	0.29799	5.81892e-54	15.8349	2573	876.544	0.313745	6.33358e-60	16.7609	2573	849.164	log
	Cis + Trans: |A|H16-S2	0.30957	5.58682e-58	16.4659	2558	830.787	0.315112	4.06064e-60	16.7929	2558	820.966	log
	Cis + Trans: |A|H16-S3	0.280744	5.06169e-46	14.5403	2471	832.441	0.289338	6.7614e-49	15.0254	2471	819.254	log
	Cis + Trans: |A|H16-S4	0.280396	9.94037e-46	14.4913	2461	834.457	0.279835	1.51512e-45	14.4599	2461	835.297	linear
	Cis + Trans: |A|H8-S1	0.29799	5.81892e-54	15.8349	2573	876.544	0.313745	6.33358e-60	16.7609	2573	849.164	log
	Cis + Trans: |A|H8-S2	0.30957	5.58682e-58	16.4659	2558	830.787	0.315112	4.06064e-60	16.7929	2558	820.966	log
	Cis + Trans: |A|H8-S3	0.280744	5.06169e-46	14.5403	2471	832.441	0.289338	6.7614e-49	15.0254	2471	819.254	log
	Cis + Trans: |A|H8-S4	0.280396	9.94037e-46	14.4913	2461	834.457	0.279835	1.51512e-45	14.4599	2461	835.297	linear
	Cis: |B|H16-S1	0.329305	4.1747e-65	17.5422	2530	745.619	0.335054	1.79696e-67	17.8868	2530	734.749	log
	Cis: |B|H16-S2	0.323504	6.66957e-62	17.0739	2494	726.69	0.316956	2.3117e-59	16.6892	2494	738.355	linear
	Cis: |B|H16-S3	0.2709	5.67207e-41	13.6657	2358	703.51	0.296248	5.11874e-49	15.0617	2358	666.609	log
	Cis: |B|H16-S4	0.271405	7.68653e-41	13.6437	2341	732.543	0.277229	1.31814e-42	13.9606	2341	724.446	log
	Cis: |B|H8-S1	0.34005	2.65949e-69	18.1521	2520	718.547	0.333491	1.44508e-66	17.7577	2520	731.114	linear
	Cis: |B|H8-S2	0.304567	1.46874e-54	15.9431	2486	735.761	0.304282	1.86355e-54	15.9267	2486	736.236	linear
	Cis: |B|H8-S3	0.2898	7.64293e-49	15.0181	2460	769.938	0.28994	6.84683e-49	15.026	2460	769.718	log
	Cis: |B|H8-S4	0.258119	1.41519e-37	13.0368	2381	743.902	0.264143	2.48437e-39	13.3636	2381	735.856	log
	Trans: |A-B|H16-S1	0.237958	8.65971e-34	12.2962	2519	867.689	0.264755	1.05814e-41	13.7797	2519	831.431	log
	Trans: |A-B|H16-S2	0.227478	2.05317e-30	11.6169	2473	827.943	0.247265	8.5198e-36	12.6904	2473	803.303	log
	Trans: |A-B|H16-S3	0.223721	8.52839e-28	11.0703	2326	705.645	0.245972	2.0069e-33	12.2389	2326	679.89	log
	Trans: |A-B|H16-S4	0.288374	1.41457e-45	14.4843	2313	667.536	0.285022	1.6116e-44	14.301	2313	672.383	linear
	Trans: |A-B|H8-S1	0.249299	7.21589e-37	12.8919	2508	844.905	0.262183	9.91802e-41	13.6061	2508	827.206	log
	Trans: |A-B|H8-S2	0.258091	5.53871e-39	13.2901	2475	792.207	0.281163	3.12395e-46	14.5757	2475	758.968	log
	Trans: |A-B|H8-S3	0.268548	9.29014e-41	13.6236	2388	716.64	0.269311	5.45999e-41	13.6654	2388	715.582	log
	Trans: |A-B|H8-S4	0.275783	4.28176e-42	13.8699	2337	665.797	0.278062	8.59617e-43	13.9941	2337	662.599	log
Immature stamen	Cis + Trans: |A|H16-S1	0.218874	3.49281e-29	11.3538	2562	1260.65	0.249003	1.54639e-37	13.0135	2562	1222.4	log
	Cis + Trans: |A|H16-S2	0.257901	4.87465e-40	13.4767	2549	1185.38	0.288881	3.18405e-50	15.2344	2549	1138.67	log
	Cis + Trans: |A|H16-S3	0.245411	3.13751e-35	12.5815	2470	1130.8	0.274338	6.29161e-44	14.1783	2470	1090.93	log
	Cis + Trans: |A|H16-S4	0.278608	3.64628e-45	14.3941	2462	1073.41	0.289039	1.26802e-48	14.9811	2462	1057.55	log
	Cis + Trans: |A|H8-S1	0.218874	3.49281e-29	11.3538	2562	1260.65	0.249003	1.54639e-37	13.0135	2562	1222.4	log
	Cis + Trans: |A|H8-S2	0.257901	4.87465e-40	13.4767	2549	1185.38	0.288881	3.18405e-50	15.2344	2549	1138.67	log
	Cis + Trans: |A|H8-S3	0.245411	3.13751e-35	12.5815	2470	1130.8	0.274338	6.29161e-44	14.1783	2470	1090.93	log
	Cis + Trans: |A|H8-S4	0.278608	3.64628e-45	14.3941	2462	1073.41	0.289039	1.26802e-48	14.9811	2462	1057.55	log
	Cis: |B|H16-S1	0.238711	4.89185e-34	12.3448	2522	1199.47	0.265675	4.87292e-42	13.8394	2522	1162.8	log
	Cis: |B|H16-S2	0.272115	1.5384e-43	14.1082	2489	1119.32	0.291358	6.18713e-50	15.1951	2489	1089.98	log
	Cis: |B|H16-S3	0.238718	7.16982e-32	11.9244	2353	1017.45	0.28489	3.23341e-45	14.4168	2353	956.286	log
	Cis: |B|H16-S4	0.262896	2.44487e-38	13.1837	2341	990.41	0.282717	2.60986e-44	14.2607	2341	963.03	log
	Cis: |B|H8-S1	0.242543	5.70593e-35	12.5279	2511	1185.05	0.257299	2.76202e-39	13.3424	2511	1165.28	log
	Cis: |B|H8-S2	0.238462	1.7593e-33	12.2379	2484	1146.12	0.269813	1.00197e-42	13.9654	2484	1103.76	log
	Cis: |B|H8-S3	0.25631	3.35712e-38	13.1466	2458	1108.21	0.283255	1.29459e-46	14.643	2458	1069.63	log
	Cis: |B|H8-S4	0.231919	1.87162e-30	11.6314	2380	1049.28	0.267606	2.40585e-40	13.5494	2380	1003.97	log
	Trans: |A-B|H16-S1	0.175486	7.88992e-19	8.9322	2511	1255.91	0.200297	3.71832e-24	10.2444	2511	1231.62	log
	Trans: |A-B|H16-S2	0.228172	1.55065e-30	11.6425	2468	1148.77	0.252483	3.16133e-37	12.9631	2468	1118.13	log
	Trans: |A-B|H16-S3	0.239605	1.09126e-31	11.8897	2321	981.626	0.254391	1.23478e-35	12.6726	2321	963.555	log
	Trans: |A-B|H16-S4	0.277363	3.55531e-42	13.8871	2314	940.15	0.280271	4.60206e-43	14.0451	2314	936.078	log
	Trans: |A-B|H8-S1	0.179706	1.34785e-19	9.13218	2499	1240.47	0.205154	3.57499e-25	10.4785	2499	1215.02	log
	Trans: |A-B|H8-S2	0.233149	6.80194e-32	11.9205	2472	1140.57	0.269218	2.43027e-42	13.8984	2472	1092.7	log
	Trans: |A-B|H8-S3	0.280473	2.14324e-44	14.2701	2385	1003.71	0.298831	1.95381e-50	15.2926	2385	975.993	log
	Trans: |A-B|H8-S4	0.272663	3.9104e-41	13.6974	2336	954.68	0.285918	3.14884e-45	14.4211	2336	935.904	log
Mature receptacle	Cis + Trans: |A|H16-S1	0.27349	2.18135e-45	14.4198	2572	960.659	0.283062	1.25523e-48	14.9676	2572	945.794	log
	Cis + Trans: |A|H16-S2	0.284026	1.09794e-48	14.9792	2557	921.004	0.285761	2.75718e-49	15.0788	2557	918.25	log
	Cis + Trans: |A|H16-S3	0.269342	2.4893e-42	13.8969	2469	865.607	0.279456	1.45222e-45	14.4621	2469	850.775	log
	Cis + Trans: |A|H16-S4	0.275881	3.11618e-44	14.2328	2459	875.831	0.271628	6.99091e-43	13.9958	2459	882.027	linear
	Cis + Trans: |A|H8-S1	0.27349	2.18135e-45	14.4198	2572	960.659	0.283062	1.25523e-48	14.9676	2572	945.794	log
	Cis + Trans: |A|H8-S2	0.284026	1.09794e-48	14.9792	2557	921.004	0.285761	2.75718e-49	15.0788	2557	918.25	log
	Cis + Trans: |A|H8-S3	0.269342	2.4893e-42	13.8969	2469	865.607	0.279456	1.45222e-45	14.4621	2469	850.775	log
	Cis + Trans: |A|H8-S4	0.275881	3.11618e-44	14.2328	2459	875.831	0.271628	6.99091e-43	13.9958	2459	882.027	linear
	Cis: |B|H16-S1	0.299666	1.07189e-53	15.799	2530	850.583	0.309972	1.62307e-57	16.399	2530	833.046	log
	Cis: |B|H16-S2	0.322281	2.12392e-61	16.9985	2493	774.885	0.321609	3.88699e-61	16.9589	2493	776.091	linear
	Cis: |B|H16-S3	0.251192	2.94509e-35	12.5964	2356	771.535	0.270696	7.05562e-41	13.6488	2356	745.777	log
	Cis: |B|H16-S4	0.259581	2.18009e-37	13.0054	2341	784.778	0.280601	1.19718e-43	14.1448	2341	756.078	log
	Cis: |B|H8-S1	0.291384	1.6645e-50	15.2848	2518	858.248	0.295459	6.08835e-52	15.5189	2518	851.654	log
	Cis: |B|H8-S2	0.282749	5.41644e-47	14.7035	2488	842.066	0.285034	9.28929e-48	14.8327	2488	838.553	log
	Cis: |B|H8-S3	0.274769	7.06278e-44	14.1708	2459	834.215	0.268817	5.29769e-42	13.8396	2459	842.814	linear
	Cis: |B|H8-S4	0.245005	6.33368e-34	12.3335	2382	821.707	0.259545	5.29827e-38	13.1168	2382	803.027	log
	Trans: |A-B|H16-S1	0.233191	1.81566e-32	12.0332	2518	938.345	0.255813	6.10016e-39	13.2784	2518	908.692	log
	Trans: |A-B|H16-S2	0.248724	3.4802e-36	12.765	2471	844.666	0.262927	2.21477e-40	13.5465	2471	825.436	log
	Trans: |A-B|H16-S3	0.226534	1.88174e-28	11.2122	2324	745.206	0.248693	3.99628e-34	12.3779	2324	719.243	log
	Trans: |A-B|H16-S4	0.299528	3.38134e-49	15.0986	2313	689.689	0.289285	7.25777e-46	14.5342	2313	704.977	linear
	Trans: |A-B|H8-S1	0.239852	3.77992e-34	12.368	2506	912.04	0.263084	5.61432e-41	13.6509	2506	880.753	log
	Trans: |A-B|H8-S2	0.261934	3.71246e-40	13.5052	2476	849.337	0.278366	2.47728e-45	14.4213	2476	825.604	log
	Trans: |A-B|H8-S3	0.262827	5.06477e-39	13.306	2386	757.631	0.265498	8.20648e-40	13.4515	2386	754.008	log
	Trans: |A-B|H8-S4	0.268792	5.3612e-40	13.4906	2337	736.331	0.269857	2.59197e-40	13.5482	2337	734.884	log
Pollinated carpel	Cis + Trans: |A|H16-S1	0.292096	7.98045e-52	15.4921	2573	802.966	0.305804	7.13472e-57	16.2923	2573	779.79	log
	Cis + Trans: |A|H16-S2	0.303922	6.55199e-56	16.144	2561	771.08	0.314589	5.54941e-60	16.7717	2561	752.381	log
	Cis + Trans: |A|H16-S3	0.287509	2.37075e-48	14.9339	2475	735.819	0.293922	1.50098e-50	15.2982	2475	725.73	log
	Cis + Trans: |A|H16-S4	0.275967	2.21368e-44	14.2579	2466	756.584	0.27481	5.19948e-44	14.1932	2466	758.285	linear
	Cis + Trans: |A|H8-S1	0.292096	7.98045e-52	15.4921	2573	802.966	0.305804	7.13472e-57	16.2923	2573	779.79	log
	Cis + Trans: |A|H8-S2	0.303922	6.55199e-56	16.144	2561	771.08	0.314589	5.54941e-60	16.7717	2561	752.381	log
	Cis + Trans: |A|H8-S3	0.287509	2.37075e-48	14.9339	2475	735.819	0.293922	1.50098e-50	15.2982	2475	725.73	log
	Cis + Trans: |A|H8-S4	0.275967	2.21368e-44	14.2579	2466	756.584	0.27481	5.19948e-44	14.1932	2466	758.285	linear
	Cis: |B|H16-S1	0.335877	7.2356e-68	17.9434	2532	658.467	0.339272	2.71016e-69	18.1482	2532	651.913	log
	Cis: |B|H16-S2	0.32069	7.93514e-61	16.9117	2495	667.025	0.306322	2.15215e-55	16.0734	2495	691.976	linear
	Cis: |B|H16-S3	0.267233	7.06044e-40	13.4664	2358	633.823	0.293809	3.30968e-48	14.9259	2358	595.622	log
	Cis: |B|H16-S4	0.257363	8.07287e-37	12.8973	2345	658.824	0.271398	6.62211e-41	13.655	2345	640.097	log
	Cis: |B|H8-S1	0.340388	2.03629e-69	18.1689	2519	638.869	0.333714	1.24127e-66	17.7675	2519	651.666	linear
	Cis: |B|H8-S2	0.306314	2.91389e-55	16.0537	2489	673.747	0.30144	1.71936e-53	15.7725	2489	681.877	linear
	Cis: |B|H8-S3	0.275526	3.74013e-44	14.2188	2461	719.609	0.27959	1.82117e-45	14.4461	2461	713.588	log
	Cis: |B|H8-S4	0.223219	2.59029e-28	11.1787	2383	722.967	0.237949	4.71068e-32	11.9592	2383	705.854	log
	Trans: |A-B|H16-S1	0.240494	1.64404e-34	12.4377	2520	788.112	0.271877	5.53903e-44	14.1824	2520	744.697	log
	Trans: |A-B|H16-S2	0.237041	5.931e-33	12.1337	2473	754.549	0.246713	1.22267e-35	12.6602	2473	742.249	log
	Trans: |A-B|H16-S3	0.236063	7.61302e-31	11.7161	2326	615.09	0.25538	5.55227e-36	12.739	2326	591.568	log
	Trans: |A-B|H16-S4	0.283419	4.31213e-44	14.2257	2317	578.683	0.280594	3.23379e-43	14.0718	2317	582.696	linear
	Trans: |A-B|H8-S1	0.239157	5.72699e-34	12.3325	2507	774.184	0.263983	2.85054e-41	13.7037	2507	740.721	log
	Trans: |A-B|H8-S2	0.263581	1.08558e-40	13.6019	2478	725.174	0.280305	5.28975e-46	14.5362	2478	700.813	log
	Trans: |A-B|H8-S3	0.275939	4.84254e-43	14.032	2389	628.146	0.279726	3.13557e-44	14.2408	2389	622.694	log
	Trans: |A-B|H8-S4	0.259704	2.23432e-37	13.0036	2338	611.83	0.272296	4.66306e-41	13.6834	2338	594.96	log
Mature stamen	Cis + Trans: |A|H16-S1	0.193596	4.09999e-23	9.99781	2567	1287.66	0.237249	3.35819e-34	12.3737	2567	1236.97	log
	Cis + Trans: |A|H16-S2	0.225736	6.84987e-31	11.7103	2554	1240.4	0.253811	7.27158e-39	13.2611	2554	1203.88	log
	Cis + Trans: |A|H16-S3	0.229346	6.16451e-31	11.7247	2476	1161.85	0.254877	4.81696e-38	13.1157	2476	1129.31	log
	Cis + Trans: |A|H16-S4	0.265069	5.66357e-41	13.6541	2467	1108.54	0.273883	9.88893e-44	14.1443	2467	1095.9	log
	Cis + Trans: |A|H8-S1	0.193596	4.09999e-23	9.99781	2567	1287.66	0.237249	3.35819e-34	12.3737	2567	1236.97	log
	Cis + Trans: |A|H8-S2	0.225736	6.84987e-31	11.7103	2554	1240.4	0.253811	7.27158e-39	13.2611	2554	1203.88	log
	Cis + Trans: |A|H8-S3	0.229346	6.16451e-31	11.7247	2476	1161.85	0.254877	4.81696e-38	13.1157	2476	1129.31	log
	Cis + Trans: |A|H8-S4	0.265069	5.66357e-41	13.6541	2467	1108.54	0.273883	9.88893e-44	14.1443	2467	1095.9	log
	Cis: |B|H16-S1	0.228439	2.99402e-31	11.786	2523	1213.65	0.233583	1.23409e-32	12.0665	2523	1207.31	log
	Cis: |B|H16-S2	0.244812	2.48273e-35	12.5995	2490	1173.38	0.248784	1.81648e-36	12.8173	2490	1168.18	log
	Cis: |B|H16-S3	0.234168	9.26279e-31	11.6962	2358	1059.71	0.266961	8.49945e-40	13.4516	2358	1018.31	log
	Cis: |B|H16-S4	0.265936	2.65722e-39	13.3619	2346	994.807	0.28649	1.34744e-45	14.4834	2346	965.94	log
	Cis: |B|H8-S1	0.224438	4.63247e-30	11.541	2511	1212.36	0.23709	1.90218e-33	12.2292	2511	1196.86	log
	Cis: |B|H8-S2	0.218279	3.38547e-28	11.1478	2484	1194.76	0.239554	8.80663e-34	12.2974	2484	1169.2	log
	Cis: |B|H8-S3	0.227143	3.54728e-30	11.5683	2460	1156.2	0.238302	3.94494e-33	12.17	2460	1142.68	log
	Cis: |B|H8-S4	0.236655	9.99104e-32	11.8928	2384	1078.21	0.267983	1.59631e-40	13.5814	2384	1037.92	log
	Trans: |A-B|H16-S1	0.152474	1.51583e-14	7.73238	2512	1279.43	0.202563	1.08991e-24	10.3674	2512	1233.24	log
	Trans: |A-B|H16-S2	0.193244	3.24116e-22	9.78656	2469	1209.87	0.219124	3.02162e-28	11.1593	2469	1182.32	log
	Trans: |A-B|H16-S3	0.225984	2.42791e-28	11.1883	2326	1035.86	0.252226	4.11212e-35	12.5709	2326	1004.86	log
	Trans: |A-B|H16-S4	0.266249	5.83534e-39	13.3016	2319	974.919	0.271763	1.40303e-40	13.5988	2319	967.497	log
	Trans: |A-B|H8-S1	0.157817	2.02405e-15	7.99099	2500	1266.07	0.199119	8.6614e-24	10.1594	2500	1227.96	log
	Trans: |A-B|H8-S2	0.208575	9.939e-26	10.6055	2473	1196.56	0.238698	2.09632e-33	12.2236	2473	1161.45	log
	Trans: |A-B|H8-S3	0.24348	1.31945e-33	12.2699	2389	1070.9	0.273182	3.457e-42	13.8804	2389	1031.57	log
	Trans: |A-B|H8-S4	0.260752	1.08392e-37	13.0627	2339	1000.21	0.277161	1.49955e-42	13.9509	2339	977.935	log
DAP6 seed coat	Cis + Trans: |A|H16-S1	0.243342	4.89481e-36	12.7285	2574	1043.55	0.282471	1.84645e-48	14.9394	2574	986.585	log
	Cis + Trans: |A|H16-S2	0.272447	8.31143e-45	14.3212	2558	992.23	0.29246	1.15924e-51	15.4679	2558	960.775	log
	Cis + Trans: |A|H16-S3	0.279558	1.05198e-45	14.4854	2475	943.682	0.285295	1.32102e-47	14.8087	2475	934.96	log
	Cis + Trans: |A|H16-S4	0.28733	4.02325e-48	14.8967	2466	920.555	0.296536	2.78477e-51	15.4191	2466	906.055	log
	Cis + Trans: |A|H8-S1	0.243342	4.89481e-36	12.7285	2574	1043.55	0.282471	1.84645e-48	14.9394	2574	986.585	log
	Cis + Trans: |A|H8-S2	0.272447	8.31143e-45	14.3212	2558	992.23	0.29246	1.15924e-51	15.4679	2558	960.775	log
	Cis + Trans: |A|H8-S3	0.279558	1.05198e-45	14.4854	2475	943.682	0.285295	1.32102e-47	14.8087	2475	934.96	log
	Cis + Trans: |A|H8-S4	0.28733	4.02325e-48	14.8967	2466	920.555	0.296536	2.78477e-51	15.4191	2466	906.055	log
	Cis: |B|H16-S1	0.27392	8.47152e-45	14.323	2529	954.801	0.291577	8.71941e-51	15.3293	2529	927.33	log
	Cis: |B|H16-S2	0.284686	9.42818e-48	14.8309	2494	906.834	0.282381	5.59455e-47	14.7003	2494	910.382	linear
	Cis: |B|H16-S3	0.236871	1.9243e-31	11.8367	2357	882.826	0.253084	8.51485e-36	12.7004	2357	862.888	log
	Cis: |B|H16-S4	0.248514	2.27667e-34	12.4241	2345	886.97	0.264343	8.04576e-39	13.273	2345	866.573	log
	Cis: |B|H8-S1	0.280017	1.32792e-46	14.6338	2517	916.058	0.282524	1.9158e-47	14.7761	2517	912.201	log
	Cis: |B|H8-S2	0.274609	2.74225e-44	14.2394	2486	901.335	0.26996	8.34539e-43	13.9792	2486	908.138	linear
	Cis: |B|H8-S3	0.256878	2.13172e-38	13.1831	2460	921.751	0.253759	1.75398e-37	13.012	2460	925.946	linear
	Cis: |B|H8-S4	0.233157	8.77325e-31	11.6995	2381	913.576	0.237496	6.56927e-32	11.9301	2381	908.425	log
	Trans: |A-B|H16-S1	0.196175	2.74005e-23	10.0411	2519	1040.1	0.251442	1.18623e-37	13.0387	2519	974.386	log
	Trans: |A-B|H16-S2	0.202097	3.24604e-24	10.2598	2472	989.854	0.2382	2.95359e-33	12.1941	2472	948.508	log
	Trans: |A-B|H16-S3	0.209737	1.51637e-24	10.3432	2325	868.283	0.233842	2.85711e-30	11.597	2325	842.11	log
	Trans: |A-B|H16-S4	0.258122	1.30035e-36	12.8606	2317	844.375	0.263034	5.29996e-38	13.1233	2317	838.006	log
	Trans: |A-B|H8-S1	0.187252	3.17999e-21	9.5426	2506	1020.23	0.240446	2.58041e-34	12.4005	2506	960.389	log
	Trans: |A-B|H8-S2	0.229783	4.8664e-31	11.7458	2475	954.437	0.26696	1.09872e-41	13.7813	2475	905.665	log
	Trans: |A-B|H8-S3	0.266583	3.75346e-40	13.5135	2387	855.823	0.287999	7.43676e-47	14.6933	2387	825.081	log
	Trans: |A-B|H8-S4	0.241393	2.3152e-32	12.0252	2337	861.59	0.254522	6.62275e-36	12.7233	2337	845.362	log
DAP12 seed coat	Cis + Trans: |A|H16-S1	0.264649	1.5343e-42	13.9233	2574	1115.72	0.29081	2.20105e-51	15.4206	2574	1075.15	log
	Cis + Trans: |A|H16-S2	0.3067	8.37292e-57	16.2846	2554	1028.52	0.32577	2.90909e-64	17.4134	2554	994.264	log
	Cis + Trans: |A|H16-S3	0.322022	1.18251e-60	16.891	2466	949.394	0.327312	1.02253e-62	17.2014	2466	939.917	log
	Cis + Trans: |A|H16-S4	0.311815	1.24139e-56	16.2737	2459	957.832	0.3075	4.76565e-55	16.0248	2459	965.106	linear
	Cis + Trans: |A|H8-S1	0.264649	1.5343e-42	13.9233	2574	1115.72	0.29081	2.20105e-51	15.4206	2574	1075.15	log
	Cis + Trans: |A|H8-S2	0.3067	8.37292e-57	16.2846	2554	1028.52	0.32577	2.90909e-64	17.4134	2554	994.264	log
	Cis + Trans: |A|H8-S3	0.322022	1.18251e-60	16.891	2466	949.394	0.327312	1.02253e-62	17.2014	2466	939.917	log
	Cis + Trans: |A|H8-S4	0.311815	1.24139e-56	16.2737	2459	957.832	0.3075	4.76565e-55	16.0248	2459	965.106	linear
	Cis: |B|H16-S1	0.316177	7.60774e-60	16.7567	2528	977.22	0.321084	9.20042e-62	17.0465	2528	968.414	log
	Cis: |B|H16-S2	0.329292	3.5589e-64	17.4127	2493	900.576	0.325264	1.42961e-62	17.1743	2493	907.943	linear
	Cis: |B|H16-S3	0.280853	5.3779e-44	14.2039	2356	875.553	0.307279	9.68883e-53	15.6732	2356	835.428	log
	Cis: |B|H16-S4	0.285879	2.84886e-45	14.4282	2339	897.19	0.30692	3.00538e-52	15.5964	2339	865.174	log
	Cis: |B|H8-S1	0.311365	9.84813e-58	16.4349	2516	954.34	0.304253	4.42108e-55	16.0208	2516	966.518	linear
	Cis: |B|H8-S2	0.303091	5.82555e-54	15.8484	2483	939.633	0.312142	2.73141e-57	16.372	2483	924.349	log
	Cis: |B|H8-S3	0.310119	5.24742e-56	16.1757	2459	916.85	0.306842	8.26955e-55	15.987	2459	922.348	linear
	Cis: |B|H8-S4	0.270365	3.68591e-41	13.6972	2379	931.718	0.282267	7.40088e-45	14.3511	2379	914.763	log
	Trans: |A-B|H16-S1	0.218055	1.67049e-28	11.2117	2518	1104.73	0.264817	1.04954e-41	13.7804	2518	1044.27	log
	Trans: |A-B|H16-S2	0.232454	1.07123e-31	11.8805	2471	1014.53	0.262645	2.69873e-40	13.5309	2471	975.139	log
	Trans: |A-B|H16-S3	0.251273	7.99604e-35	12.5149	2324	868.086	0.280706	2.2379e-43	14.0991	2324	828.883	log
	Trans: |A-B|H16-S4	0.314648	2.53071e-54	15.9354	2311	810.784	0.308909	2.5129e-52	15.6138	2311	819.951	linear
	Trans: |A-B|H8-S1	0.207135	1.06807e-25	10.5969	2505	1083.7	0.247959	1.94471e-36	12.8104	2505	1034.56	log
	Trans: |A-B|H8-S2	0.267314	9.53786e-42	13.7926	2472	981.228	0.296421	2.31505e-51	15.4313	2472	937.119	log
	Trans: |A-B|H8-S3	0.29619	1.4711e-49	15.1476	2386	872.719	0.303015	6.76143e-52	15.5315	2386	861.99	log
	Trans: |A-B|H8-S4	0.279865	2.4873e-43	14.0895	2336	862.548	0.277841	1.04642e-42	13.9791	2336	865.409	linear
DAP18 seed coat	Cis + Trans: |A|H16-S1	0.237943	2.26831e-34	12.4071	2565	1170.8	0.265384	1.2413e-42	13.9405	2565	1132.94	log
	Cis + Trans: |A|H16-S2	0.296781	5.13156e-53	15.6876	2548	1050.28	0.308598	2.16608e-57	16.3766	2548	1030.19	log
	Cis + Trans: |A|H16-S3	0.293179	3.90063e-50	15.2311	2467	966.994	0.289711	6.02017e-49	15.0344	2467	972.448	linear
	Cis + Trans: |A|H16-S4	0.277491	9.08844e-45	14.3257	2460	976.005	0.271151	9.50161e-43	13.9721	2460	985.266	linear
	Cis + Trans: |A|H8-S1	0.237943	2.26831e-34	12.4071	2565	1170.8	0.265384	1.2413e-42	13.9405	2565	1132.94	log
	Cis + Trans: |A|H8-S2	0.296781	5.13156e-53	15.6876	2548	1050.28	0.308598	2.16608e-57	16.3766	2548	1030.19	log
	Cis + Trans: |A|H8-S3	0.293179	3.90063e-50	15.2311	2467	966.994	0.289711	6.02017e-49	15.0344	2467	972.448	linear
	Cis + Trans: |A|H8-S4	0.277491	9.08844e-45	14.3257	2460	976.005	0.271151	9.50161e-43	13.9721	2460	985.266	linear
	Cis: |B|H16-S1	0.288655	1.29772e-49	15.1376	2521	1040.06	0.298403	4.68806e-53	15.6979	2521	1024.26	log
	Cis: |B|H16-S2	0.291083	7.04458e-50	15.1855	2491	985.693	0.297451	4.1593e-52	15.5496	2491	975.464	log
	Cis: |B|H16-S3	0.252785	1.03134e-35	12.6844	2357	898.052	0.273105	1.27092e-41	13.7829	2357	870.969	log
	Cis: |B|H16-S4	0.275733	3.4931e-42	13.885	2343	851.761	0.296104	1.14173e-48	15.0057	2343	822.01	log
	Cis: |B|H8-S1	0.295019	1.31668e-51	15.4658	2509	1012.52	0.294201	2.5591e-51	15.4189	2509	1013.85	linear
	Cis: |B|H8-S2	0.268255	3.4666e-42	13.87	2481	1017.87	0.287035	2.64662e-48	14.9252	2481	989.811	log
	Cis: |B|H8-S3	0.283975	7.17116e-47	14.6865	2459	952.815	0.288186	2.80707e-48	14.9238	2459	946.358	log
	Cis: |B|H8-S4	0.26114	1.95721e-38	13.1977	2380	912.394	0.267246	3.08412e-40	13.5298	2380	904.132	log
	Trans: |A-B|H16-S1	0.191571	3.37396e-22	9.78076	2511	1155.86	0.227449	7.5586e-31	11.7042	2511	1116.34	log
	Trans: |A-B|H16-S2	0.227978	1.69502e-30	11.6344	2469	1036.64	0.250077	1.51888e-36	12.8339	2469	1008.95	log
	Trans: |A-B|H16-S3	0.230566	1.82742e-29	11.4278	2326	879.938	0.250915	9.37378e-35	12.5012	2326	855.723	log
	Trans: |A-B|H16-S4	0.252219	5.94123e-35	12.5408	2315	854.754	0.261032	2.11378e-37	13.0105	2315	843.535	log
	Trans: |A-B|H8-S1	0.199963	5.79817e-24	10.2001	2498	1124.26	0.235358	8.25685e-33	12.1032	2498	1083.81	log
	Trans: |A-B|H8-S2	0.250194	1.40574e-36	12.8403	2469	1017.66	0.27441	6.20511e-44	14.1795	2469	983.947	log
	Trans: |A-B|H8-S3	0.274119	1.84821e-42	13.929	2388	880.954	0.275125	9.02134e-43	13.9843	2388	879.526	log
	Trans: |A-B|H8-S4	0.24756	5.32416e-34	12.3522	2337	877.945	0.247974	4.11759e-34	12.3742	2337	877.434	log
DAP9 cotyledon	Cis + Trans: |A|H16-S1	0.257534	3.76669e-40	13.4957	2564	1267.61	0.292982	5.75692e-52	15.5163	2564	1213.41	log
	Cis + Trans: |A|H16-S2	0.260817	7.2843e-41	13.6268	2544	1225.36	0.277007	4.47731e-46	14.5407	2544	1201.46	log
	Cis + Trans: |A|H16-S3	0.2702	2.11638e-42	13.9107	2457	1189.86	0.278432	5.09291e-45	14.3696	2457	1177.85	log
	Cis + Trans: |A|H16-S4	0.25778	1.51999e-38	13.2111	2452	1200.1	0.269021	5.95847e-42	13.8312	2452	1184.49	log
	Cis + Trans: |A|H8-S1	0.257534	3.76669e-40	13.4957	2564	1267.61	0.292982	5.75692e-52	15.5163	2564	1213.41	log
	Cis + Trans: |A|H8-S2	0.260817	7.2843e-41	13.6268	2544	1225.36	0.277007	4.47731e-46	14.5407	2544	1201.46	log
	Cis + Trans: |A|H8-S3	0.2702	2.11638e-42	13.9107	2457	1189.86	0.278432	5.09291e-45	14.3696	2457	1177.85	log
	Cis + Trans: |A|H8-S4	0.25778	1.51999e-38	13.2111	2452	1200.1	0.269021	5.95847e-42	13.8312	2452	1184.49	log
	Cis: |B|H16-S1	0.321922	5.34923e-62	17.0825	2524	1120.79	0.343653	6.08651e-71	18.3846	2524	1079.7	log
	Cis: |B|H16-S2	0.290335	1.81809e-49	15.1185	2483	1135.98	0.305011	1.17221e-54	15.9591	2483	1112.16	log
	Cis: |B|H16-S3	0.243725	4.26596e-33	12.172	2346	1103.41	0.278406	4.67684e-43	14.0398	2346	1057.76	log
	Cis: |B|H16-S4	0.28866	5.22205e-46	14.5563	2331	1056.75	0.304786	2.41284e-51	15.4503	2331	1032.27	log
	Cis: |B|H8-S1	0.329189	1.47192e-64	17.4658	2510	1086.04	0.338713	1.79093e-68	18.0356	2510	1068.05	log
	Cis: |B|H8-S2	0.292747	3.83416e-50	15.2312	2475	1124.38	0.304342	3.03196e-54	15.8948	2475	1105.55	log
	Cis: |B|H8-S3	0.273904	1.97177e-43	14.0938	2449	1157.51	0.282165	4.30831e-46	14.555	2449	1145.3	log
	Cis: |B|H8-S4	0.236819	1.28291e-31	11.8716	2372	1163.56	0.258543	1.46095e-37	13.0351	2372	1136.34	log
	Trans: |A-B|H16-S1	0.221153	3.16983e-29	11.3656	2512	1260.41	0.262781	5.61467e-41	13.6503	2512	1206.59	log
	Trans: |A-B|H16-S2	0.220791	1.38134e-28	11.2326	2462	1198.46	0.257296	1.49695e-38	13.2114	2462	1152.83	log
	Trans: |A-B|H16-S3	0.239251	1.6572e-31	11.8532	2314	1069.51	0.254362	1.59183e-35	12.652	2314	1051.11	log
	Trans: |A-B|H16-S4	0.261936	1.61551e-37	13.0334	2306	1067.72	0.266926	6.01561e-39	13.3006	2306	1061.17	log
	Trans: |A-B|H8-S1	0.198927	9.77511e-24	10.1471	2499	1267.79	0.244075	3.03982e-35	12.5818	2499	1215.16	log
	Trans: |A-B|H8-S2	0.244868	5.37793e-35	12.5366	2464	1179.28	0.274524	6.9438e-44	14.1715	2464	1138.53	log
	Trans: |A-B|H8-S3	0.2725	8.58686e-42	13.811	2378	1096.58	0.284274	1.76188e-45	14.4591	2378	1079.66	log
	Trans: |A-B|H8-S4	0.247195	8.88321e-34	12.309	2328	1103.33	0.263368	2.85636e-38	13.1724	2328	1082.75	log
DAP12 cotyledon	Cis + Trans: |A|H16-S1	0.237332	2.83156e-34	12.3879	2571	1176.47	0.27935	2.44514e-47	14.7517	2571	1116.58	log
	Cis + Trans: |A|H16-S2	0.248727	2.33735e-37	12.9804	2555	1148.42	0.266664	6.991e-43	13.9855	2555	1123.1	log
	Cis + Trans: |A|H16-S3	0.270834	8.79678e-43	13.9771	2468	1076.95	0.278107	4.15761e-45	14.3835	2468	1066.28	log
	Cis + Trans: |A|H16-S4	0.260483	1.73607e-39	13.3842	2461	1087.91	0.272864	2.6329e-43	14.0703	2461	1070.4	log
	Cis + Trans: |A|H8-S1	0.237332	2.83156e-34	12.3879	2571	1176.47	0.27935	2.44514e-47	14.7517	2571	1116.58	log
	Cis + Trans: |A|H8-S2	0.248727	2.33735e-37	12.9804	2555	1148.42	0.266664	6.991e-43	13.9855	2555	1123.1	log
	Cis + Trans: |A|H8-S3	0.270834	8.79678e-43	13.9771	2468	1076.95	0.278107	4.15761e-45	14.3835	2468	1066.28	log
	Cis + Trans: |A|H8-S4	0.260483	1.73607e-39	13.3842	2461	1087.91	0.272864	2.6329e-43	14.0703	2461	1070.4	log
	Cis: |B|H16-S1	0.304879	1.44486e-55	16.0954	2528	1032.36	0.33706	2.94839e-68	18.0004	2528	974.07	log
	Cis: |B|H16-S2	0.291118	7.48857e-50	15.1814	2489	1029.98	0.296555	9.46764e-52	15.492	2489	1021.26	log
	Cis: |B|H16-S3	0.249682	8.44769e-35	12.5077	2353	995.207	0.276262	1.61535e-42	13.9435	2353	959.832	log
	Cis: |B|H16-S4	0.275878	3.55496e-42	13.884	2340	958.843	0.297004	6.58825e-49	15.0461	2340	927.96	log
	Cis: |B|H8-S1	0.313524	1.49083e-58	16.5613	2516	1004.09	0.326488	1.27517e-63	17.326	2516	980.816	log
	Cis: |B|H8-S2	0.266336	1.22984e-41	13.7716	2484	1060.91	0.283673	3.14824e-47	14.7439	2484	1035.26	log
	Cis: |B|H8-S3	0.258518	7.99645e-39	13.2625	2456	1070.16	0.26571	5.3945e-41	13.6591	2456	1060.21	log
	Cis: |B|H8-S4	0.230018	6.01001e-30	11.5258	2378	1067.39	0.249744	3.61221e-35	12.5773	2378	1043.49	log
	Trans: |A-B|H16-S1	0.199557	4.9594e-24	10.2152	2516	1167.28	0.246945	2.69269e-36	12.7826	2516	1111.17	log
	Trans: |A-B|H16-S2	0.212166	1.59078e-26	10.7835	2467	1108.94	0.245218	3.90535e-35	12.5633	2467	1069.54	log
	Trans: |A-B|H16-S3	0.239985	8.70238e-32	11.9098	2321	971.665	0.255316	6.853e-36	12.7219	2321	952.873	log
	Trans: |A-B|H16-S4	0.255618	7.16709e-36	12.7188	2314	964.55	0.268347	1.72288e-39	13.4	2314	947.966	log
	Trans: |A-B|H8-S1	0.189707	9.78765e-22	9.66853	2504	1163.35	0.243515	3.75455e-35	12.5637	2504	1102.01	log
	Trans: |A-B|H8-S2	0.228475	1.16099e-30	11.6682	2472	1097.9	0.257229	1.11068e-38	13.2345	2472	1061.17	log
	Trans: |A-B|H8-S3	0.259444	5.28368e-38	13.1168	2384	1015.09	0.276074	5.36482e-43	14.0247	2384	992.193	log
	Trans: |A-B|H8-S4	0.238242	1.66841e-31	11.8511	2334	1016.46	0.251615	4.64338e-35	12.56	2334	1000.18	log
DAP15 cotyledon	Cis + Trans: |A|H16-S1	0.26398	3.23299e-42	13.8666	2567	1231.95	0.296361	3.02788e-53	15.7216	2567	1181.35	log
	Cis + Trans: |A|H16-S2	0.263332	9.60104e-42	13.7841	2550	1215.55	0.278791	8.88749e-47	14.6595	2550	1192.47	log
	Cis + Trans: |A|H16-S3	0.28846	1.90531e-48	14.9514	2463	1143.49	0.297501	1.46952e-51	15.4648	2463	1129.21	log
	Cis + Trans: |A|H16-S4	0.278395	4.82729e-45	14.3734	2459	1175.79	0.284288	5.64864e-47	14.7041	2459	1166.93	log
	Cis + Trans: |A|H8-S1	0.26398	3.23299e-42	13.8666	2567	1231.95	0.296361	3.02788e-53	15.7216	2567	1181.35	log
	Cis + Trans: |A|H8-S2	0.263332	9.60104e-42	13.7841	2550	1215.55	0.278791	8.88749e-47	14.6595	2550	1192.47	log
	Cis + Trans: |A|H8-S3	0.28846	1.90531e-48	14.9514	2463	1143.49	0.297501	1.46952e-51	15.4648	2463	1129.21	log
	Cis + Trans: |A|H8-S4	0.278395	4.82729e-45	14.3734	2459	1175.79	0.284288	5.64864e-47	14.7041	2459	1166.93	log
	Cis: |B|H16-S1	0.303602	4.28435e-55	16.0211	2528	1139.49	0.331662	5.09874e-66	17.6762	2528	1089.32	log
	Cis: |B|H16-S2	0.299276	1.02493e-52	15.648	2489	1113.24	0.30968	1.66669e-56	16.2486	2489	1095.85	log
	Cis: |B|H16-S3	0.248516	1.75837e-34	12.4454	2353	1101.26	0.28381	7.12405e-45	14.3574	2353	1053.63	log
	Cis: |B|H16-S4	0.271246	9.62239e-41	13.6264	2338	1086.44	0.294359	5.41045e-48	14.8929	2338	1053.18	log
	Cis: |B|H8-S1	0.316878	9.02605e-60	16.7481	2513	1093.87	0.333492	2.18298e-66	17.7331	2513	1063.48	log
	Cis: |B|H8-S2	0.284683	1.71169e-47	14.7891	2480	1123.27	0.299976	8.82747e-53	15.6598	2480	1099	log
	Cis: |B|H8-S3	0.264869	9.75438e-41	13.6126	2456	1155.61	0.269346	4.06049e-42	13.8605	2456	1149.28	log
	Cis: |B|H8-S4	0.226098	5.60822e-29	11.3211	2379	1161.67	0.25438	1.7652e-36	12.8294	2379	1127.33	log
	Trans: |A-B|H16-S1	0.22328	8.12418e-30	11.4897	2516	1238.24	0.259466	5.09544e-40	13.4763	2516	1191.51	log
	Trans: |A-B|H16-S2	0.236315	1.11012e-32	12.0797	2467	1175.23	0.25857	5.25989e-39	13.295	2467	1146.26	log
	Trans: |A-B|H16-S3	0.243505	1.05331e-32	12.0954	2321	1070.99	0.264957	1.28356e-38	13.2379	2321	1043.9	log
	Trans: |A-B|H16-S4	0.27806	2.36701e-42	13.9189	2312	1056.71	0.288333	1.52212e-45	14.4789	2312	1042.07	log
	Trans: |A-B|H8-S1	0.218832	1.57835e-28	11.2179	2502	1227.03	0.261321	2.26048e-40	13.5418	2502	1172.79	log
	Trans: |A-B|H8-S2	0.248507	4.42111e-36	12.7454	2468	1162.1	0.273421	1.33424e-43	14.1214	2468	1127.63	log
	Trans: |A-B|H8-S3	0.276742	3.0676e-43	14.0673	2386	1082.53	0.287068	1.56324e-46	14.6385	2386	1067.43	log
	Trans: |A-B|H8-S4	0.241557	2.22753e-32	12.0287	2335	1106.74	0.256222	2.37983e-36	12.8087	2335	1088.55	log

## Sheet: S9
Supplementary Table S9. Comparison of the Pearson correlations between RFPKM in different tissues and gene features of the three species among no deletion and random deletion of 2.5%, 5%, 10%, 20% and 40% Nelumbo homoeologs. FPKM, fragments per kilobase of exon model per million mapped fragments; r: correlation coefficient; df, degree of freedom; AIC, Akaike Information Criterion.
		r						p-value						t stat						df
	Gene features	No deletion	2.5% deletion	5% deletion	10% deletion	20% deletion	40% deletion	No deletion	2.5% deletion	5% deletion	10% deletion	20% deletion	40% deletion	No deletion	2.5% deletion	5% deletion	10% deletion	20% deletion	40% deletion	No deletion	2.5% deletion	5% deletion	10% deletion	20% deletion	40% deletion
RFPKM	average_dN	0.366799	0.36691	0.36534	0.368735	0.364786	0.36382	2e-157	1.2504e-153	1.6894e-148	1.5729e-143	8.0321e-125	9.38486e-94	27.7288	27.3887	26.9121	26.4713	24.6388	21.2933	4946	4822	4702	4453	3955	2972
RFPKM	average_dS	0.0753912	0.0736177	0.0758442	0.0773822	0.0718488	0.0740672	1.1e-07	3.07588e-07	1.90943e-07	2.32541e-07	6.0669e-06	5.27566e-05	5.31723	5.12596	5.21574	5.17931	4.53019	4.04897	4946	4822	4702	4453	3955	2972
RFPKM	average_ω	0.0779259	0.0770979	0.0766153	0.0794573	0.0835081	0.0624652	4.06e-08	8.25659e-08	1.43233e-07	1.09417e-07	1.43602e-07	0.000653451	5.49707	5.36971	5.26908	5.31906	5.27013	3.41202	4946	4822	4702	4453	3955	2972
RFPKM	Average_protein_length	-0.148209	-0.145921	-0.146382	-0.149864	-0.158602	-0.159091	4.9e-26	1.08425e-24	3.06079e-24	4.30855e-24	5.08861e-24	1.62586e-18	-10.6129	-10.3144	-10.2135	-10.1827	-10.1734	-8.83792	5015	4890	4764	4513	4011	3008
RFPKM	Average_CDS_length	-0.148209	-0.145921	-0.146381	-0.149864	-0.158602	-0.15909	4.9e-26	1.08439e-24	3.06118e-24	4.30909e-24	5.08929e-24	1.62627e-18	-10.6129	-10.3144	-10.2135	-10.1827	-10.1734	-8.83789	5015	4890	4764	4513	4011	3008
RFPKM	Average_Pfam_domains	-0.0633215	-0.0632973	-0.0653616	-0.0646548	-0.0575915	-0.0769102	3.39e-05	4.37176e-05	3.03982e-05	5.98057e-05	0.000748847	9.15464e-05	-4.14996	-4.09125	-4.17519	-4.01804	-3.37409	-3.91816	4278	4161	4063	3846	3421	2580
RFPKM	Average_exon_number	-0.161581	-0.160736	-0.158722	-0.171281	-0.15816	-0.170783	1.07e-30	1.13076e-29	2.90728e-28	4.54531e-31	6.80644e-24	3.90141e-21	-11.595	-11.3881	-11.0959	-11.6791	-10.1443	-9.50627	5015	4890	4764	4513	4011	3008
RFPKM	Average_tissue_specificity (tau_index)	0.52042	0.520439	0.519403	0.518984	0.516958	0.525541	0	0	0	6.71844E-310	3.6327e-273	2.063e-213	43.1596	42.6205	41.953	40.7878	38.2475	33.8793	5015	4890	4764	4513	4011	3008
RFPKM	Lethal-phenotype score of Arabidopsis OGs	-0.0879058	-0.0877161	-0.0839185	-0.0960144	-0.0867231	-0.0866675	1.59e-09	2.76804e-09	1.96337e-08	3.9935e-10	9.99936e-08	3.98302e-06	-6.04672	-5.95662	-5.62545	-6.26916	-5.33716	-4.62138	4695	4576	4462	4224	3759	2822
RFPKM	Average_PPIs	-0.146725	-0.14713	-0.140499	-0.140147	-0.145939	-0.138459	1.63e-17	3.44573e-17	1.87515e-15	1.17477e-14	3.14472e-14	5.39145e-10	-8.56472	-8.47736	-7.98975	-7.75783	-7.63398	-6.23821	3334	3248	3170	3004	2678	1991
RFPKM	dosage sensitivity (r)	-0.15489	-0.154042	-0.155151	-0.153931	-0.153756	-0.131333	3.27e-26	2.4897e-25	4.60752e-25	1.77552e-23	5.30804e-21	3.84146e-12	-10.6566	-10.4629	-10.4047	-10.0456	-9.46006	-6.97383	4620	4504	4389	4158	3696	2771
RFPKM	PGL	0.14908	0.146662	0.14294	0.141396	0.158431	0.145845	4.12497e-12	1.66812e-11	9.42481e-11	4.53972e-10	4.27769e-11	1.51203e-07	6.97278	6.77004	6.51027	6.26666	6.63722	5.28047	2139	2085	2032	1925	1711	1283
RFPKM	H16_S1_Average_|A|	0.354493	0.354109	0.351424	0.350107	0.343185	0.351159	3.14e-77	6.78e-75	8.04e-72	3.48e-68	1.16e-57	7.26e-47	19.2453	18.9435	18.5303	18.0377	16.5229	14.8652	2577	2503	2437	2329	2045	1571
RFPKM	H16_S1_Average_|B|	0.413788	0.415886	0.411488	0.412241	0.404386	0.40695	1.93e-105	1.53e-103	1.19e-98	1.16e-94	4.65e-80	6.27e-63	22.8758	22.6773	22.0996	21.6434	19.8279	17.534	2533	2459	2396	2288	2011	1549
RFPKM	H16_S1_Average_|A-B|	0.284428	0.283925	0.284416	0.292082	0.281672	0.30196	3.67e-48	1.24e-46	1.23e-45	4.62e-46	7.6e-38	6.8e-34	14.8962	14.6478	14.4852	14.5731	13.1316	12.434	2521	2447	2384	2277	2001	1541
RFPKM	H16_S2_Average_|A|	0.384913	0.383589	0.380362	0.383316	0.371348	0.385806	2.73e-91	4.27e-88	2.35e-84	7.72e-82	1.48e-67	1.56e-56	21.1051	20.7183	20.2487	19.951	18.0331	16.5063	2561	2488	2424	2311	2033	1558
RFPKM	H16_S2_Average_|B|	0.420927	0.421274	0.41824	0.413527	0.419147	0.428726	8.34e-108	6.16e-105	8.51e-101	9.54e-94	2.25e-85	4.84e-69	23.1787	22.8647	22.3826	21.5436	20.5684	18.4953	2495	2423	2363	2250	1985	1519
RFPKM	H16_S2_Average_|A-B|	0.312151	0.307342	0.309466	0.320342	0.305099	0.318187	4.54e-57	9.78e-54	3.55e-53	1.84e-54	1.2e-43	8.85e-37	16.3395	15.8257	15.7462	15.9726	14.2016	13.0162	2473	2401	2341	2231	1965	1504
RFPKM	H16_S3_Average_|A|	0.36951	0.366637	0.363021	0.357413	0.36421	0.375317	4.72e-81	1.68e-77	4.02e-74	1.92e-68	7.52e-63	6.13e-52	19.791	19.33	18.8785	18.1001	17.3487	15.7606	2477	2406	2348	2237	1968	1515
RFPKM	H16_S3_Average_|B|	0.348601	0.347404	0.345398	0.341761	0.33999	0.369215	2.14e-68	6.41e-66	1.01e-63	2.17e-59	6.29e-52	1.14e-47	18.0607	17.7173	17.4037	16.7717	15.642	15.055	2358	2287	2236	2127	1872	1436
RFPKM	H16_S3_Average_|A-B|	0.313918	0.313415	0.310518	0.31148	0.302119	0.343941	2.09e-54	1.19e-52	1.62e-50	1.61e-48	3.03e-40	9.25e-41	15.9459	15.6762	15.3359	15.021	13.6058	13.8028	2326	2256	2204	2100	1843	1420
RFPKM	H16_S4_Average_|A|	0.375683	0.375891	0.372256	0.370393	0.370785	0.368798	1.23e-83	2.07e-81	8.86e-78	1.48e-73	5.08e-65	6.9e-50	20.1387	19.8639	19.3893	18.8346	17.6798	15.4127	2468	2398	2337	2231	1961	1509
RFPKM	H16_S4_Average_|B|	0.373911	0.371267	0.370783	0.370234	0.356526	0.367767	7.76e-79	2.09e-75	1.71e-73	7.34e-70	8.99e-57	2.39e-47	19.5311	19.0798	18.8279	18.3422	16.4355	14.9971	2347	2277	2224	2118	1855	1438
RFPKM	H16_S4_Average_|A-B|	0.363958	0.361813	0.363982	0.362964	0.351777	0.357119	1.26e-73	1.3e-70	7.36e-70	2.99e-66	1.22e-54	5.04e-44	18.8173	18.4095	18.3171	17.8207	16.098	14.4073	2319	2250	2197	2093	1835	1420
RFPKM	H8_S1_Average_|A|	0.354493	0.354109	0.351424	0.350107	0.343185	0.351159	3.14e-77	6.78e-75	8.04e-72	3.48e-68	1.16e-57	7.26e-47	19.2453	18.9435	18.5303	18.0377	16.5229	14.8652	2577	2503	2437	2329	2045	1571
RFPKM	H8_S1_Average_|B|	0.413615	0.412923	0.415621	0.415853	0.409925	0.402401	8.15e-105	2e-101	2.41e-100	6.39e-96	6.62e-82	5.09e-61	22.8055	22.4228	22.3162	21.8102	20.0886	17.2383	2520	2446	2385	2275	1998	1538
RFPKM	H8_S1_Average_|A-B|	0.285152	0.283992	0.282435	0.292162	0.282239	0.29868	3.61e-48	2.04e-46	8.41e-45	7.81e-46	9.61e-38	5.57e-33	14.899	14.6126	14.3423	14.5357	13.1142	12.2497	2508	2434	2373	2264	1987	1532
RFPKM	H8_S2_Average_|A|	0.384913	0.383589	0.380362	0.383316	0.371348	0.385806	2.73e-91	4.27e-88	2.35e-84	7.72e-82	1.48e-67	1.56e-56	21.1051	20.7183	20.2487	19.951	18.0331	16.5063	2561	2488	2424	2311	2033	1558
RFPKM	H8_S2_Average_|B|	0.390176	0.392196	0.384227	0.385029	0.394735	0.390189	2.06e-91	7.64e-90	7.5e-84	2.61e-80	1.58e-74	2.04e-56	21.1458	20.9695	20.2047	19.7672	19.0687	16.5057	2490	2419	2357	2245	1970	1517
RFPKM	H8_S2_Average_|A-B|	0.338142	0.33335	0.333647	0.34913	0.33438	0.344489	2.18e-67	1.31e-63	3.72e-62	4.51e-65	1.64e-52	2.11e-43	17.8861	17.3467	17.1427	17.6059	15.7158	14.2639	2478	2407	2346	2233	1962	1511
RFPKM	H8_S3_Average_|A|	0.36951	0.366637	0.363021	0.357413	0.36421	0.375317	4.72e-81	1.68e-77	4.02e-74	1.92e-68	7.52e-63	6.13e-52	19.791	19.33	18.8785	18.1001	17.3487	15.7606	2477	2406	2348	2237	1968	1515
RFPKM	H8_S3_Average_|B|	0.382907	0.383742	0.376218	0.3707	0.378982	0.376616	7.24e-87	6.55e-85	1.96e-79	2.31e-73	6.62e-68	6.5e-52	20.5668	20.3326	19.6169	18.8103	18.1122	15.7614	2462	2394	2334	2221	1956	1503
RFPKM	H8_S3_Average_|A-B|	0.35526	0.353213	0.347202	0.34909	0.349465	0.347507	4.7e-72	3.23e-69	2.98e-65	6.64e-63	1.08e-55	8.84e-43	18.576	18.1891	17.6241	17.3014	16.2493	14.1656	2389	2321	2266	2157	1898	1461
RFPKM	H8_S4_Average_|A|	0.375683	0.375891	0.372256	0.370393	0.370785	0.368798	1.23e-83	2.07e-81	8.86e-78	1.48e-73	5.08e-65	6.9e-50	20.1387	19.8639	19.3893	18.8346	17.6798	15.4127	2468	2398	2337	2231	1961	1509
RFPKM	H8_S4_Average_|B|	0.334258	0.330949	0.330405	0.323842	0.329279	0.312427	2.26e-63	2.72e-60	9.41e-59	9.98e-54	4.16e-49	2.48e-34	17.3166	16.867	16.6419	15.8712	15.1646	12.5411	2384	2313	2260	2150	1891	1454
RFPKM	H8_S4_Average_|A-B|	0.345492	0.344509	0.342189	0.34769	0.334889	0.342381	1.31e-66	2.73e-64	5.16e-62	4.32e-61	6.7e-50	1.42e-40	17.8056	17.4805	17.151	17.0378	15.3074	13.7656	2339	2269	2218	2111	1855	1427

## Sheet: S10
Supplementary Table S10. Differences in gene features between homoeologous copies with higher expression and lower expression in different tissues from three species via paired t-test. df, degree of freedom.
Nelumbo								Nymphaea								Acorus
Tissues	Gene features	Median value in homoeologs with high expression	Median value in homoeologs with low expression	t	df	p-value	Higher group	Tissues	Gene features	Median value in homoeologs with high expression	Median value in homoeologs with low expression	t	df	p-value	Higher group	Tissues	Gene features	Median value in homoeologs with high expression	Median value in homoeologs with low expression	t	df	p-value	Higher group
Leaf	dN	0.044798	0.054025	-13.8752	4796	5.99423e-43	homeologs with low expression	Petal	dN	0.076088	0.092868	-10.0967	1933	2.14687e-23	homeologs with low expression	Old Leaf	dN	0.042668	0.045569	-1.76019	3134	0.0784723	Not Significant
	dS	0.242937	0.251855	-0.53583	4796	0.592101	Not significant		dS	0.493565	0.544377	-1.02431	1933	0.305816	Not Significant		dS	0.24111	0.23771	-0.229977	3134	0.818125	Not Significant
	ω	0.178543	0.206917	0.837376	4796	0.402423	Not significant		ω	0.159411	0.180063	3.26251	1933	0.00112354	homeologs with low expression		ω	0.195746	0.208762	-0.0822334	3134	0.934466	Not Significant
	Exon number	4	4	5.88819	4861	4.16675e-09	homeologs with high expression		Exon number	5	4	3.64242	2013	0.000276918	homeologs with high expression		Exon number	5	4	6.50111	3218	9.20807e-11	homeologs with high expression
	CDS length	1140	1087.5	6.78303	4861	1.31745e-11	homeologs with high expression		CDS length	1188	1149	2.95119	2013	0.00320862	homeologs with high expression		CDS length	1137	1077	7.15884	3218	1.00349e-12	homeologs with high expression
	Protein length	380	362.5	6.78301	4861	1.3176e-11	homeologs with high expression		Protein length	391	361.5	5.01781	2013	5.68553e-07	homeologs with high expression		Protein length	378	358	7.15862	3218	1.00504e-12	homeologs with high expression
	Pfam	1	1	1.46525	3916	0.142932	Not Significant		Pfam	1	1	1.88282	1525	0.0599152	Not Significant		Pfam	1	1	3.1794	2686	0.00149262	homeologs with high expression
	Tissues specificity (τ index)	0.73991	0.799187	-22.9826	4838	5.07046e-111	homeologs with low expression		Tissues specificity (τ index)	0.632066	0.733328	-16.7711	1913	5.27501e-59	homeologs with low expression		Tissues specificity (τ index)	0.58127	0.646241	-15.3817	3121	1.60972e-51	homeologs with low expression
Petiole	dN	0.045441	0.053841	-12.3288	4823	2.08085e-34	homeologs with low expression	Sepal	dN	0.075453	0.095248	-10.6521	1967	8.47512e-26	homeologs with low expression	Young Leaf	dN	0.043016	0.045983	-2.08393	3194	0.0372459	homeologs with low expression
	dS	0.24602	0.2503	-0.727439	4823	0.466992	Not Significant		dS	0.491109	0.543073	-0.920316	1967	0.357521	Not Significant		dS	0.24147	0.238352	-0.133182	3194	0.894058	Not Significant
	ω	0.180008	0.204258	1.20846	4823	0.226929	Not Significant		ω	0.157108	0.184409	1.65276	1967	0.0985385	Not Significant		ω	0.197301	0.204591	-0.0749665	3194	0.940246	Not Significant
	Exon number	4	4	7.05893	4885	1.91322e-12	homeologs with high expression		Exon number	5	4	2.9425	2049	0.00329228	homeologs with high expression		Exon number	5	4	6.4391	3264	1.37803e-10	homeologs with low expression
	CDS length	1146	1089	8.44369	4885	4.00692e-17	homeologs with high expression		CDS length	1183.5	1131	2.91771	2049	0.00357113	homeologs with high expression		CDS length	1134	1086	6.74694	3264	1.77925e-11	homeologs with high expression
	Protein length	382	363	8.44367	4885	4.00761e-17	homeologs with high expression		Protein length	388.5	360	4.34518	2049	1.45964e-05	homeologs with high expression		Protein length	377	361	6.74672	3264	1.78192e-11	homeologs with high expression
	Pfam	1	1	1.38637	3939	0.165713	Not Significant		Pfam	1	1	1.64262	1548	0.100666	Not Significant		Pfam	1	1	3.10401	2747	0.00192862	homeologs with high expression
	Tissues specificity (τ index)	0.741552	0.79932	-21.1823	4859	2.52153e-95	homeologs with low expression		Tissues specificity (τ index)	0.64543	0.736254	-16.0189	1939	2.46942e-54	homeologs with low expression		Tissues specificity (τ index)	0.586837	0.653048	-14.8758	3198	1.90194e-48	homeologs with low expression
Apical mertistem	dN	0.04434	0.054065	-13.9272	4753	3.03516e-43	homeologs with low expression	Stamen	dN	0.076143	0.095017	-10.3855	1968	1.23358e-24	homeologs with low expression	Root	dN	0.0437225	0.045691	-2.03265	3169	0.0421712	homeologs with low expression
	dS	0.241589	0.252971	-2.20372	4753	0.0275919	homeologs with low expression		dS	0.501651	0.538545	-1.45474	1968	0.145902	Not Significant		dS	0.24411	0.235485	0.543704	3169	0.586684	Not Significant
	ω	0.179111	0.205712	1.63639	4753	0.101825	Not Significant		ω	0.158316	0.18053	2.46761	1968	0.0136863	homeologs with low expression		ω	0.191759	0.210546	-1.04047	3169	0.298202	Not Significant
	Exon number	4	4	7.2384	4814	5.25855e-13	homeologs with high expression		Exon number	5	4	3.37989	2044	0.000738785	homeologs with high expression		Exon number	5	4	4.87669	3227	1.13095e-06	homeologs with high expression
	CDS length	1143	1086	8.50787	4814	2.3365e-17	homeologs with high expression		CDS length	1182	1134	3.33586	2044	0.000868198	homeologs with high expression		CDS length	1140	1092	6.31609	3227	3.05013e-10	homeologs with high expression
	Protein length	381	362	8.50792	4814	2.33563e-17	homeologs with high expression		Protein length	390	361	5.45006	2044	5.64329e-08	homeologs with high expression		Protein length	379	363	6.31596	3227	3.05263e-10	homeologs with high expression
	Pfam	1	1	2.22347	3878	0.0262419	homeologs with high expression		Pfam	1	1	2.88441	1553	0.00397562	homeologs with high expression		Pfam	1	1	1.65699	2750	0.0976351	Not Significant
	Tissues specificity (τ index)	0.737053	0.799036	-23.2901	4791	9.41744e-114	homeologs with low expression		Tissues specificity (τ index)	0.640533	0.734675	-15.3126	1933	4.82151e-50	homeologs with low expression		Tissues specificity (τ index)	0.590161	0.64349	-10.7026	3175	2.76221e-26	homeologs with low expression
Rhizome elongation zone	dN	0.044739	0.053663	-13.2345	4784	2.70071e-39	homeologs with low expression	Carpel	dN	0.075507	0.095721	-10.3949	1972	1.12004e-24	homeologs with low expression	Leaf (SRR9644796)	dN	0.042145	0.045318	-2.85927	3070	0.0042748	homeologs with low expression
	dS	0.241865	0.253441	-1.43199	4784	0.152211	Not Significant		dS	0.491365	0.539213	-2.14044	1972	0.0324414	homeologs with low expression		dS	0.234164	0.237354	-0.111081	3070	0.91156	Not Significant
	ω	0.17873	0.206441	1.25267	4784	0.210387	Not Significant		ω	0.158342	0.183696	2.00606	1972	0.0449858	homeologs with low expression		ω	0.194245	0.209193	0.466206	3070	0.641101	Not Significant
	Exon number	4	4	7.88489	4845	3.86102e-15	homeologs with high expression		Exon number	5	4	3.48757	2052	0.000497689	homeologs with high expression		Exon number	5	5	4.62646	3126	3.87086e-06	homeologs with high expression
	CDS length	1146	1089	9.25547	4845	3.12807e-20	homeologs with high expression		CDS length	1182	1134	4.17833	2052	3.08114e-05	homeologs with high expression		CDS length	1143	1095	6.52128	3126	8.09944e-11	homeologs with high expression
	Protein length	382	363	9.25545	4845	3.12872e-20	homeologs with high expression		Protein length	389	361	6.30082	2052	3.61288e-10	homeologs with high expression		Protein length	380	364	6.52115	3126	8.10615e-11	homeologs with high expression
	Pfam	1	1	1.77805	3903	0.0754727	Not Significant		Pfam	1	1	2.89986	1550	0.00378592	homeologs with high expression		Pfam	1	1	2.76785	2649	0.00568196	homeologs with high expression
	Tissues specificity (τ index)	0.738683	0.799887	-23.2292	4822	3.09869e-113	homeologs with low expression		Tissues specificity (τ index)	0.640551	0.736335	-16.4818	1938	3.22379e-57	homeologs with low expression		Tissues specificity (τ index)	0.586654	0.629031	-9.95359	3083	5.38667e-23	homeologs with low expression
Rhizome internode	dN	0.045337	0.053789	-12.9746	4760	7.42408e-38	homeologs with low expression	Juvenile_Leafstalk	dN	0.0753265	0.0959445	-11.028	1969	1.75261e-27	Not Significant	Root (SRR9644797)	dN	0.0430925	0.0469455	-3.53939	3255	0.000406667	homeologs with low expression
	dS	0.243705	0.25185	-0.641026	4760	0.521537	Not Significant		dS	0.50013	0.543936	-2.08511	1969	0.0371882	homeologs with low expression		dS	0.243701	0.237399	-0.7487	3255	0.454092	Not Significant
	ω	0.179798	0.205743	2.46471	4760	0.0137476	homeologs with low expression		ω	0.157958	0.18043	1.94833	1969	0.051518	Not Significant		ω	0.189622	0.211201	0.558932	3255	0.576246	Not Significant
	Exon number	4	4	6.02386	4826	1.82945e-09	homeologs with high expression		Exon number	5	4	2.66694	2051	0.00771466	homeologs with high expression		Exon number	5	4	4.84444	3313	1.32793e-06	homeologs with high expression
	CDS length	1143	1095	7.02709	4826	2.40286e-12	homeologs with high expression		CDS length	1173	1152	2.80269	2051	0.00512378	homeologs with high expression		CDS length	1131	1080	6.80158	3313	1.22274e-11	homeologs with high expression
	Protein length	381	365	7.02718	4826	2.40123e-12	homeologs with high expression		Protein length	385	361	4.58755	2051	4.75551e-06	homeologs with high expression		Protein length	376	359	6.80124	3313	1.22556e-11	homeologs with high expression
	Pfam	1	1	1.37297	3897	0.169841	Not Significant		Pfam	1	1	1.30275	1556	0.192852	Not Significant		Pfam	1	1	2.72274	2819	0.00651425	homeologs with high expression
	Tissues specificity (τ index)	0.740247	0.798035	-22.143	4801	1.58325e-103	homeologs with low expression		Tissues specificity (τ index)	0.659314	0.727973	-13.5751	1959	3.47879e-40	homeologs with low expression		Tissues specificity (τ index)	0.605894	0.638997	-7.85843	3250	5.24562e-15	homeologs with low expression
Root	dN	0.045151	0.054676	-12.4415	4870	5.2718e-35	homeologs with low expression	Juvenile_Leaf	dN	0.074985	0.097018	-11.6379	1973	2.52619e-30	homeologs with low expression
	dS	0.243617	0.253653	0.531083	4870	0.595386	Not Significant		dS	0.499811	0.547099	-1.85213	1973	0.0641571	Not Significant
	ω	0.179383	0.206637	1.75039	4870	0.0801139	Not Significant		ω	0.157355	0.183939	1.48247	1973	0.138376	Not Significant
	Exon number	4	4	7.01556	4936	2.59995e-12	homeologs with high expression		Exon number	5	4	2.50925	2052	0.0121752	homeologs with high expression
	CDS length	1137	1086	8.27867	4936	1.58754e-16	homeologs with high expression		CDS length	1176	1158	3.03735	2052	0.00242196	homeologs with high expression
	Protein length	379	362	8.2787	4936	1.58709e-16	homeologs with high expression		Protein length	385	365	4.65677	2052	3.41769e-06	homeologs with high expression
	Pfam	1	1	2.19926	3969	0.0279169	homeologs with high expression		Pfam	1	1	3.48338	1559	0.000508815	homeologs with high expression
	Tissues specificity (τ index)	0.744798	0.802735	-21.9413	4908	7.16781e-102	homeologs with low expression		Tissues specificity (τ index)	0.655429	0.727795	-13.5888	1950	2.9874e-40	homeologs with low expression
Petal	dN	0.045441	0.0536665	-12.789	4803	7.49382e-37	homeologs with low expression	Juvenile_Flower	dN	0.076465	0.095083	-9.81876	1990	2.96658e-22	homeologs with low expression
	dS	0.244678	0.251858	-0.6392	4803	0.522724	Not Significant		dS	0.500688	0.542023	-0.549418	1990	0.58278	Not Significant
	ω	0.180052	0.206127	1.5974	4803	0.110242	Not Significant		ω	0.156326	0.18399	1.30853	1990	0.190844	Not Significant
	Exon number	4	4	6.36236	4868	2.16907e-10	homeologs with high expression		Exon number	5	4	3.32141	2077	0.000911165	homeologs with high expression
	CDS length	1134	1083	6.97653	4868	3.43126e-12	homeologs with high expression		CDS length	1182	1134	3.91501	2077	9.38339e-05	homeologs with high expression
	Protein length	378	361	6.97651	4868	3.43166e-12	homeologs with high expression		Protein length	388	357	5.79579	2077	7.83999e-09	homeologs with high expression
	Pfam	1	1	0.903541	3911	0.366294	Not Significant		Pfam	1	1	2.52638	1567	0.0116224	homeologs with high expression
	Tissues specificity (τ index)	0.738626	0.800382	-23.6843	4844	1.97077e-117	homeologs with low expression		Tissues specificity (τ index)	0.653268	0.734776	-14.6196	1964	5.03102e-46	homeologs with low expression
Immature receptacle	dN	0.045658	0.053845	-11.7794	4852	1.33756e-31	homeologs with low expression	Mature_Leafstalk	dN	0.0759875	0.0953055	-10.2118	1927	7.03678e-24	homeologs with low expression
	dS	0.244688	0.25258	-0.577326	4852	0.563746	Not Significant		dS	0.493565	0.540779	-1.56962	1927	0.116668	Not Significant
	ω	0.180504	0.20585	1.45531	4852	0.145648	Not Significant		ω	0.157736	0.182541	1.73181	1927	0.0834674	Not Significant
	Exon number	4	4	6.99	4914	3.11654e-12	homeologs with high expression		Exon number	5	4	2.22374	2001	0.0262773	homeologs with high expression
	CDS length	1137	1086	8.16397	4914	4.08288e-16	homeologs with high expression		CDS length	1185	1152	3.02358	2001	0.0025354	homeologs with high expression
	Protein length	379	362	8.16395	4914	4.08353e-16	homeologs with high expression		Protein length	389.5	364	4.81291	2001	1.59882e-06	homeologs with high expression
	Pfam	1	1	1.44926	3956	0.147343	Not Significant		Pfam	1	1	1.55248	1521	0.120756	Not Significant
	Tissues specificity (τ index)	0.742187	0.803489	-23.6142	4889	7.66955e-117	homeologs with low expression		Tissues specificity (τ index)	0.651378	0.723134	-13.1096	1910	1.16427e-37	homeologs with low expression
Unpollinated carpel	dN	0.0452945	0.054282	-13.1814	4857	5.21524e-39	homeologs with low expression	Mature_Leaf	dN	0.0757545	0.096541	-11.4877	1967	1.3071e-29	homeologs with low expression
	dS	0.243704	0.253586	-0.56338	4857	0.573202	Not Significant		dS	0.487391	0.546504	-1.65793	1967	0.0974905	Not Significant
	ω	0.180451	0.206613	2.10954	4857	0.0349487	homeologs with low expression		ω	0.163716	0.180063	2.53881	1967	0.0111995	homeologs with low expression
	Exon number	4	4	7.39998	4917	1.59336e-13	homeologs with high expression		Exon number	5	4	2.26761	2053	0.0234564	homeologs with high expression
	CDS length	1137	1083	8.68618	4917	5.02985e-18	homeologs with high expression		CDS length	1179	1149	2.80128	2053	0.00514609	homeologs with high expression
	Protein length	379	361	8.68616	4917	5.03076e-18	homeologs with high expression		Protein length	384.5	361	4.50001	2053	7.17529e-06	homeologs with high expression
	Pfam	1	1	2.64527	3967	0.00819474	homeologs with high expression		Pfam	1	1	2.27713	1550	0.0229143	homeologs with high expression
	Tissues specificity (τ index)	0.740667	0.804515	-23.6169	4892	7.18572e-117	homeologs with low expression		Tissues specificity (τ index)	0.651156	0.727107	-13.5358	1946	5.82378e-40	homeologs with low expression
Immature stamen	dN	0.047082	0.052051	-8.79569	4814	1.94893e-18	homeologs with low expression
	dS	0.245372	0.250625	0.784966	4814	0.432512	Not Significant
	ω	0.184525	0.200873	1.35099	4814	0.176762	Not Significant
	Exon number	4	4	5.53608	4876	3.25509e-08	homeologs with high expression
	CDS length	1137	1098	6.12405	4876	9.83823e-10	homeologs with high expression
	Protein length	379	366	6.12415	4876	9.83226e-10	homeologs with high expression
	Pfam	1	1	2.50733	3929	0.0122047	homeologs with high expression
	Tissues specificity (τ index)	0.753482	0.787075	-11.616	4850	8.70927e-31	homeologs with low expression
Mature receptacle	dN	0.045586	0.0537005	-11.7051	4853	3.14235e-31	homeologs with low expression
	dS	0.244782	0.252046	0.0494412	4853	0.96057	Not Significant
	ω	0.17979	0.204989	0.860991	4853	0.389286	Not Significant
	Exon number	4	4	7.65878	4917	2.24597e-14	homeologs with high expression
	CDS length	1137	1083	8.2854	4917	1.50286e-16	homeologs with high expression
	Protein length	379	361	8.28538	4917	1.5031e-16	homeologs with high expression
	Pfam	1	1	1.81481	3964	0.0696291	Not Significant
	Tissues specificity (τ index)	0.740623	0.803685	-24.2888	4891	3.89872e-123	homeologs with low expression
Pollinated carpel	dN	0.0457505	0.0538495	-12.3286	4871	2.06112e-34	homeologs with low expression
	dS	0.245067	0.251754	-1.05476	4871	0.291587	Not Significant
	ω	0.180244	0.206687	0.957158	4871	0.338535	Not Significant
	Exon number	4	4	7.79298	4933	7.9255e-15	homeologs with high expression
	CDS length	1134	1083	8.6013	4933	1.04497e-17	homeologs with high expression
	Protein length	378	361	8.60128	4933	1.04515e-17	homeologs with high expression
	Pfam	1	1	1.84083	3979	0.0657214	Not Significant
	Tissues specificity (τ index)	0.740084	0.80682	-24.6929	4907	5.41562e-127	homeologs with low expression
Mature stamen	dN	0.046652	0.052986	-9.89585	4852	7.13638e-23	homeologs with low expression
	dS	0.246322	0.250996	0.00160888	4852	0.998716	Not Significant
	ω	0.183953	0.201853	2.00975	4852	0.0445126	homeologs with low expression
	Exon number	4	4	5.66994	4916	1.51008e-08	homeologs with high expression
	CDS length	1140	1092	6.60776	4916	4.31555e-11	homeologs with high expression
	Protein length	380	364	6.60785	4916	4.31276e-11	homeologs with high expression
	Pfam	1	1	0.623994	3963	0.532668	Not Significant
	Tissues specificity (τ index)	0.7534	0.79327	-14.985	4889	1.14959e-49	homeologs with low expression
DAP6 seed coat	dN	0.045425	0.053845	-12.6316	4868	5.16711e-36	homeologs with low expression
	dS	0.244384	0.252891	-0.144008	4868	0.8855	Not Significant
	ω	0.181258	0.204813	1.04833	4868	0.294538	Not Significant
	Exon number	4	4	7.2681	4934	4.21759e-13	homeologs with high expression
	CDS length	1140	1083	8.96314	4934	4.39606e-19	homeologs with high expression
	Protein length	380	361	8.96312	4934	4.3969e-19	homeologs with high expression
	Pfam	1	1	2.26744	3978	0.023417	homeologs with high expression
	Tissues specificity (τ index)	0.746792	0.802966	-21.7366	4909	4.24709e-100	homeologs with low expression
DAP12 seed coat	dN	0.045008	0.053647	-12.4778	4796	3.4547e-35	homeologs with low expression
	dS	0.243415	0.251855	-0.441107	4796	0.659155	Not Significant
	ω	0.180442	0.204177	1.2113	4796	0.22584	Not Significant
	Exon number	4	4	7.36124	4860	2.12843e-13	homeologs with high expression
	CDS length	1137	1089	8.24846	4860	2.04541e-16	homeologs with high expression
	Protein length	379	363	8.24844	4860	2.04575e-16	homeologs with high expression
	Pfam	1	1	2.17463	3915	0.0297176	homeologs with high expression
	Tissues specificity (τ index)	0.739873	0.80272	-23.4628	4836	2.1983e-115	homeologs with low expression
DAP18 seed coat	dN	0.045162	0.053204	-12.616	4786	6.39486e-36	homeologs with low expression
	dS	0.24364	0.251781	-0.416183	4786	0.677294	Not Significant
	ω	0.180736	0.203452	1.12506	4786	0.260621	Not Significant
	Exon number	4	4	6.93508	4849	4.59299e-12	homeologs with high expression
	CDS length	1141	1089	8.51389	4849	2.21569e-17	homeologs with high expression
	Protein length	380	363	8.51387	4849	2.21608e-17	homeologs with high expression
	Pfam	1	1	1.15711	3910	0.247296	Not Significant
	Tissues specificity (τ index)	0.738228	0.8009	-23.5803	4825	1.8914e-116	homeologs with low expression
DAP9 cotyledon	dN	0.045215	0.053508	-12.6784	4789	2.96141e-36	homeologs with low expression
	dS	0.24345	0.25144	-0.933278	4789	0.350723	Not Significant
	ω	0.180451	0.204677	0.979355	4789	0.327454	Not Significant
	Exon number	4	4	6.67072	4854	2.8299e-11	homeologs with high expression
	CDS length	1143	1089	8.03423	4854	1.17259e-15	homeologs with high expression
	Protein length	381	363	8.03432	4854	1.17171e-15	homeologs with high expression
	Pfam	1	1	1.05617	3911	0.290954	Not Significant
	Tissues specificity (τ index)	0.737796	0.800666	-24.1608	4829	7.57034e-122	homeologs with low expression
DAP12 cotyledon	dN	0.046207	0.053783	-12.25	4872	5.29317e-34	homeologs with low expression
	dS	0.246421	0.251064	-0.923642	4872	0.355718	Not Significant
	ω	0.181475	0.205347	0.934167	4872	0.350264	Not Significant
	Exon number	4	4	6.20621	4939	5.87137e-10	homeologs with high expression
	CDS length	1134	1083	7.60322	4939	3.43625e-14	homeologs with high expression
	Protein length	378	361	7.60331	4939	3.43378e-14	homeologs with high expression
	Pfam	1	1	1.47187	3976	0.141134	Not Significant
	Tissues specificity (τ index)	0.739803	0.806173	-25.3968	4910	8.49943e-134	homeologs with low expression
DAP15 cotyledon	dN	0.045634	0.052689	-11.154	4790	1.53357e-28	homeologs with low expression
	dS	0.244918	0.249973	-0.201741	4790	0.840128	Not Significant
	ω	0.180835	0.204048	1.44544	4790	0.148401	Not Significant
	Exon number	4	4	6.56306	4852	5.82252e-11	homeologs with high expression
	CDS length	1143	1092	7.90262	4852	3.35448e-15	homeologs with high expression
	Protein length	381	364	7.90271	4852	3.35199e-15	homeologs with high expression
	Pfam	1	1	1.67726	3909	0.0935719	Not Significant
	Tissues specificity (τ index)	0.735223	0.80139	-25.2957	4827	1.11651e-132	homeologs with low expression

[truncated: 1 more sheets: S11]
